# Supplementary material for: H/ACA snR30 snoRNP guides independent 18S rRNA subdomain formation
Source: Nat Commun. 2025 May 21;16:4720. doi: 10.1038/s41467-025-59656-8 (PMC12095548; doi:10.1038/s41467-025-59656-8)
Supplement: Supplementary file 3 — Supplementary Data Table 1 [file 41467_2025_59656_MOESM3_ESM.xlsx]

## Sheet: Fig 1f
Protein IDs	Name	sorting	90S Biogenesis	Utp10 wt	Utp10∆C2	Noc4wt	Noc4∆C2	Noc4 gal wt	Noc4 gal ∆Pro
YDR324C	UTP4	1	UTP-A	3074900000	4752200000	1031400000	1201300000	2010400000	1336000000
YDR398W	UTP5	1	UTP-A	2855000000	4246200000	918630000	1062600000	1943400000	1319900000
YEL055C	POL5	1	UTP-A	75791000	21900000	6482400	2966300	773380	1331000
YGR128C	UTP8	1	UTP-A	2178700000	3619700000	731690000	858110000	1573200000	1072100000
YHR196W	UTP9	1	UTP-A	2606200000	3923700000	894520000	982140000	1553700000	1070700000
YJL109C	UTP10	1	UTP-A	2568900000	3934300000	749910000	916160000	1697800000	1091200000
YMR093W	UTP15	1	UTP-A	4546500000	6264800000	1445600000	1591600000	2718400000	1881300000
YPL126W	NAN1	1	UTP-A	4183300000	6110000000	1430000000	1514400000	2508300000	1685300000
YCR057C	PWP2	2	UTPB	1508600000	1869800000	977220000	1062400000	1864400000	1272600000
YDR449C	UTP6	2	UTPB	1188500000	1579000000	848130000	841490000	1840000000	1168100000
YJL069C	UTP18	2	UTPB	1545500000	2060000000	852280000	1069300000	2000800000	1356900000
YLR129W	DIP2	2	UTPB	1412200000	1862800000	968320000	1050000000	2007600000	1226300000
YLR222C	UTP13	2	UTPB	1144800000	1546100000	729910000	866590000	1511700000	1039500000
YLR409C	UTP21	2	UTPB	1119700000	1831100000	907490000	871880000	1772800000	1136900000
YCL031C	RRP7	3	UTP-C	273790000	133730000	560040000	210940000	1043200000	224540000
YGL019W	CKB1	3	UTP-C	5789200	6793000	5531300	3628500	3615500	2232400
YGR090W	UTP22	3	UTP-C	308020000	134680000	669760000	280370000	1192600000	281110000
YIL035C	CKA1	3	UTP-C	16022000	19580000	18958000	10639000	21288000	10214000
YOR039W	CKB2	3	UTP-C	3953500	7471600	6958200	2772700	5452600	2552800
YOR061W	CKA2	3	UTP-C	13057000	17673000	14140000	7645900	12229000	5727400
YDL153C	SAS10	4	MPP10	683410000	1205300000	964850000	869260000	1364100000	949490000
YHR148W	IMP3	4	MPP10	859580000	1137500000	727230000	671690000	1591400000	962130000
YJR002W	MPP10	4	MPP10	1417100000	1854600000	1405800000	1191100000	1885700000	1311200000
YNL075W	IMP4	4	MPP10	2628100000	3089200000	2326600000	2048200000	3296900000	1957800000
YDL014W	NOP1	5	C/D box U3 snoRNP	3221300000	3674600000	2258500000	2058400000	3463800000	2364200000
YEL026W	SNU13	5	C/D box U3 snoRNP	626100000	605820000	385130000	355030000	396930000	251870000
YLR197W	NOP56	5	C/D box U3 snoRNP	2519100000	2385100000	1806600000	1473300000	2365300000	1371700000
YOR310C	NOP58	5	C/D box U3 snoRNP	1723600000	2171900000	1557200000	1285300000	1807500000	1116500000
YPR137W	RRP9	5	C/D box U3 snoRNP	1751000000	2060700000	1353200000	1374300000	2120400000	1456100000
YDR299W	BFR2	6	Kre33	220430000	372600000	597200000	718920000	1044000000	704560000
YER127W	LCP5	6	Kre33	147410000	306030000	401750000	570010000	867700000	552050000
YGR145W	ENP2	6	Kre33	250040000	422870000	605620000	760210000	951470000	686890000
YNL132W	KRE33	6	Kre33	445570000	663520000	1022700000	1356600000	1777000000	1249800000
YBR247C	ENP1	7	Nop14	414000000	499900000	1845700000	1453800000	2539500000	1744400000
YDL148C	NOP14	7	Nop14	628500000	769960000	2800300000	2110300000	3061700000	2254100000
YLR186W	EMG1	7	Nop14	361420000	394640000	863560000	916060000	2503100000	1731400000
YPL012W	RRP12	7	Nop14	271260000	310190000	1145100000	941850000	1534500000	980650000
YPR144C	NOC4	7	Nop14	448850000	292970000	1318000000	2432900000	1841000000	2154900000
YCR035C	RRP43	8	Exosome	57637000	27612000	169910000	64922000	3309500	2495400
YDL111C	RRP42	8	Exosome	33494000	12161000	87998000	26282000	2827100	2812600
YDR280W	RRP45	8	Exosome	41977000	23046000	149340000	52896000	4183900	2205600
YGR095C	RRP46	8	Exosome	63428000	15378000	94850000	32762000	13266000	9498300
YGR158C	MTR3	8	Exosome	14481000	7861900	56842000	15045000	1655700	1296100
YGR195W	SKI6	8	Exosome	28600000	11318000	108270000	33166000	2735000	1665800
YHR069C	RRP4	8	Exosome	65013000	32169000	213750000	71327000	6756400	4006700
YHR081W	LRP1	8	Exosome	36784000	11020000	121870000	24326000	0	421990
YJL050W	MTR4	8	Exosome	67291000	31261000	170770000	58445000	4101300	4395100
YNL232W	CSL4	8	Exosome	44410000	16212000	125450000	40356000	3577200	1755800
YOL021C	DIS3	8	Exosome	83579000	34060000	215500000	77680000	4596900	2222700
YOL142W	RRP40	8	Exosome	23792000	9759000	38335000	20638000	1318000	0
YOR001W	RRP6	8	Exosome	100610000	45054000	288060000	117530000	9257800	4657400
YDR365C	ESF1	9	90S	18587000	57623000	53510000	51272000	38421000	20100000
YGR159C	NSR1	9	90S	144270000	129040000	106490000	87882000	3041400	2137000
YHR065C	RRP3	9	90S	19947000	10090000	74842000	23513000	519100	462770
YJL010C	NOP9	9	90S	12768000	16392000	3933700	7083100	131150	250860
YJL033W	HCA4	9	90S	44250000	68931000	62389000	61331000	48957000	21601000
YKL099C	UTP11	9	90S	1302100000	2017300000	1226100000	992590000	2505500000	1545800000
YKR060W	UTP30	9	90S	172520000	251670000	410450000	474950000	1506800000	917540000
YLR068W	FYV7	9	90S	13660000	5504500	6740800	0	180430000	0
YLR449W	FPR4	9	90S	40477000	21593000	128050000	98472000	146410000	37134000
YML074C	FPR3	9	90S	81630000	38008000	264200000	206830000	206660000	47192000
YMR290C	HAS1	9	90S	296800000	299630000	604440000	552360000	438600000	198240000
YOR078W	BUD21	9	90S	1223800000	1425300000	905560000	856010000	1352600000	857220000
YOR287C	RRP36	9	90S	39827000	27183000	2358900	10007000	32558000	4653000
YPL266W	DIM1	9	90S	62092000	40935000	348650000	103700000	27767000	23822000
YPR112C	MRD1	9	90S	82338000	35127000	3418400	2335600	1808900	665860
YBL004W	UTP20	10	90S/40S	221260000	227440000	661460000	502800000	708120000	514910000
YER082C	UTP7	10	90S/40S	1683700000	2495900000	1175300000	1371700000	2860500000	1762600000
YLL011W	SOF1	10	90S/40S	1426100000	1881000000	1168900000	1311000000	2429800000	1600700000
YML093W	UTP14	10	90S/40S	377030000	401710000	1116600000	923270000	889630000	1106400000
YOL010W	RCL1	10	90S/40S	463390000	512320000	1003700000	939010000	1865100000	1189800000
YOR145C	PNO1	10	90S/40S	553870000	507100000	1621700000	1021900000	1371500000	1011900000
YPL217C	BMS1	10	90S/40S	478600000	583160000	1395400000	1284300000	2230100000	1383100000
YDL060W	TSR1	11	40S	0	0	4369900	419730	217820	0
YGR081C	SLX9	11	40S	7996800	1188500	135490000	9126900	7398300	8842600
YOR056C	NOB1	11	40S	2884200	39647000	70989000	87875000	65942000	10660000
YOR119C	RIO1	11	40S	691020	136730	5173900	166610	0	0
YGR251W	NOP19	12	Nop19	8846500	359370	0	0	0	0
YIL091C	UTP25	12	Nop19	992140	2233000	6140800	14940000	18465000	8102900
YKL078W	DHR2	12	Nop19	63523000	17431000	3272200	978830	122980	161190
YHR169W	DBP8	13	Dbp8	2618500	1851000	7665700	2302100	0	0
YNR054C	ESF2	13	Dbp8	8385900	21976000	21588000	11483000	10090000	5528000
YDR339C	FCF1	14	Q1 quality control	332820000	299750000	411860000	438070000	888660000	520930000
YGR271C-A	EFG1	14	Q1 quality control	20306000	163140000	38988000	85469000	115790000	34344000
YMR014W	BUD22	14	Q1 quality control	13818000	120560000	15942000	48517000	40111000	8748600
YMR128W	ECM16	15	U3 release	147890000	184070000	592520000	463650000	169920000	117960000
YCL059C	KRR1	16	Faf1	397860000	427230000	790190000	757800000	4789200000	2078700000
YIL019W	FAF1	16	Faf1	184510000	210420000	389320000	510230000	431660000	795470000
YLR051C	FCF2	16	Faf1	482530000	411110000	690670000	645610000	1817100000	1196100000
YNL308C	KRI1	16	Faf1	10984000	293580000	37273000	547790000	48871000	436250000
YGL120C	PRP43	17	Prp43	73242000	36599000	56123000	18181000	0	0
YGR280C	PXR1	17	Prp43	37096000	14702000	30721000	7525400	0	0
YDL213C	NOP6	18	Nop6	11038000	42358000	14780000	9767600	1148900	2084300
YLR003C	CMS1	18	Nop6	15641000	40421000	57820000	47272000	4325100	16292000
YMR269W	TMA23	18	Nop6	8005100	795510	4900100	626670	0	0
YDR021W	FAL1	19	Fal1	708490	273290	401060	257290	0	334360
YLR336C	SGD1	19	Fal1	12944000	9845700	44364000	19085000	125080000	20336000
YDL208W	NHP2	20	H/ACA box	106290000	171010000	114110000	312140000	47574000	28218000
YHR072W-A	NOP10	20	H/ACA box	37846000	76236000	44969000	105030000	5484800	3083600
YHR089C	GAR1	20	H/ACA box	28351000	36586000	27174000	67986000	6503700	4737300
YLR175W	CBF5	20	H/ACA box	202990000	361040000	168130000	496970000	58667000	52543000
YGL171W	ROK1	21	Rrp5	121950000	75276000	256200000	124910000	1079700000	206830000
YMR229C	RRP5	21	Rrp5	286980000	165550000	676520000	300640000	1357700000	273760000
YOR004W	UTP23	21	Rrp5	27932000	216730000	15223000	325030000	37348000	329560000
YOR206W	NOC2	21	Rrp5	58120000	29501000	124340000	48865000	115360000	30963000
YER102W	RPS8B	22	RpS proteins	563530000	649870000	1558600000	1214100000	1430000000	925300000
YDR025W	RPS11A	22	RpS proteins	590390000	459220000	1212700000	979690000	1353700000	836170000
YPL090C	RPS6A	22	RpS proteins	475200000	422310000	1232200000	921620000	1669600000	1065700000
YBR189W	RPS9B	22	RpS proteins	437260000	378840000	1252800000	833630000	1555200000	1029400000
YCR031C	RPS14A	22	RpS proteins	52549000	36641000	127480000	85961000	80209000	47537000
YDL061C	RPS29B	22	RpS proteins	1757700	0	0	0	0	0
YMR143W	RPS16A	22	RpS proteins	471520000	418980000	1230700000	785830000	1323300000	678800000
YDR064W	RPS13	22	RpS proteins	177660000	150200000	542150000	410360000	717270000	378930000
YML024W	RPS17A	22	RpS proteins	259770000	161520000	903450000	498600000	1370400000	737950000
YML026C	RPS18B	22	RpS proteins	241960000	276450000	1156100000	731780000	1025600000	740660000
YIL069C	RPS24B	22	RpS proteins	473760000	369200000	1208800000	791130000	985220000	654750000
YGL123W	RPS2	22	RpS proteins	62471000	37827000	194470000	71514000	56104000	34246000
YGL189C	RPS26A	22	RpS proteins	75369000	58697000	143270000	91470000	141120000	40142000
YLR333C	RPS25B	22	RpS proteins	106100000	78199000	575840000	173130000	116970000	53766000
YPR132W	RPS23B	22	RpS proteins	157480000	223170000	630250000	454490000	733860000	432460000
YGR214W	RPS0A	22	RpS proteins	0	0	0	0	561970	1024000
YHL015W	RPS20	22	RpS proteins	61424000	80747000	181570000	101550000	75768000	47411000
YKL156W	RPS27A	22	RpS proteins	97187000	75903000	563010000	217320000	75369000	49808000
YJR145C	RPS4A	22	RpS proteins	657570000	607410000	1497300000	1009100000	1349300000	799510000
YJL136C	RPS21B	22	RpS proteins	10474000	11793000	50775000	18546000	7156900	4994000
YJL191W	RPS14B	22	RpS proteins	490030000	473260000	1280100000	1015000000	1105100000	712540000
YJR123W	RPS5	22	RpS proteins	612020000	412000000	1003700000	707210000	1375700000	840990000
YKR057W	RPS21A	22	RpS proteins	0	0	1689600	850650	0	0
YLR048W	RPS0B	22	RpS proteins	64682000	114160000	180930000	166830000	48035000	67158000
YLR167W	RPS31	22	RpS proteins	91807000	92730000	259790000	245750000	637430000	518140000
YOR182C	RPS30B	22	RpS proteins	7040200	9923900	31080000	3129100	0	0
YLR367W	RPS22B	22	RpS proteins	210740000	156600000	766520000	471040000	268440000	335380000
YLR388W	RPS29A	22	RpS proteins	4801500	8745600	15584000	10095000	2129700	0
YLR441C	RPS1A	22	RpS proteins	46143000	17297000	115940000	48127000	36899000	16121000
YML063W	RPS1B	22	RpS proteins	312470000	150290000	925730000	343140000	360040000	153960000
YOR293W	RPS10A	22	RpS proteins	37440000	34442000	76986000	56996000	31221000	11009000
YNL096C	RPS7B	22	RpS proteins	33345000	19871000	131640000	46144000	40889000	46345000
YNL178W	RPS3	22	RpS proteins	112990000	90272000	210440000	136640000	100840000	73203000
YOL121C	RPS19A	22	RpS proteins	45469000	46070000	318700000	100250000	45077000	13925000
YOL040C	RPS15	22	RpS proteins	51755000	48465000	104230000	53106000	28388000	10264000
YOR096W	RPS7A	22	RpS proteins	415220000	359300000	1381000000	755640000	462430000	753060000
YOR167C	RPS28A	22	RpS proteins	180540000	194010000	651290000	457850000	690750000	468780000
YOR369C	RPS12	22	RpS proteins	217290000	203050000	733750000	485670000	909430000	511350000
YPL081W	RPS9A	22	RpS proteins	5706800	1481700	17992000	5169200	25985000	10042000
YBR084C-A	RPL19A	23	RpL	228430000	291560000	440700000	281670000	176890000	145530000
YER117W	RPL23B	23	RpL	17545000	20210000	32293000	21169000	42230000	23181000
YBL092W	RPL32	23	RpL	55871000	66411000	138860000	87585000	110810000	43125000
YBR031W	RPL4A	23	RpL	200530000	214730000	334670000	209870000	224870000	112740000
YBR191W	RPL21A	23	RpL	114020000	84431000	161030000	151300000	74814000	37808000
YDL075W	RPL31A	23	RpL	30933000	42436000	66625000	47447000	39547000	23721000
YDL082W	RPL13A	23	RpL	169670000	170610000	346220000	203940000	188050000	89100000
YDL130W	RPP1B	23	RpL	5934600	8844300	14056000	12228000	5846300	0
YDL191W	RPL35A	23	RpL	109220000	106330000	163180000	120360000	87039000	42728000
YDR382W	RPP2B	23	RpL	3443500	4027300	8404600	7188800	1186400	810840
YEL054C	RPL12A	23	RpL	44092000	63413000	96194000	76215000	33467000	30170000
YHR010W	RPL27A	23	RpL	243000000	263060000	430090000	262920000	124860000	72871000
YDR500C	RPL37B	23	RpL	397840	1803300	8634200	3385500	3868300	3342100
YIL052C	RPL34B	23	RpL	66897000	76691000	134190000	81594000	54341000	29734000
YFL034C-A	RPL22B	23	RpL	0	0	946300	0	0	0
YIL018W	RPL2B	23	RpL	178630000	245970000	378790000	214170000	127210000	85029000
YGL030W	RPL30	23	RpL	26941000	37555000	60636000	45166000	22976000	14615000
YGL031C	RPL24A	23	RpL	1961900	4754800	7107300	6502400	0	0
YGL076C	RPL7A	23	RpL	203870000	203500000	449760000	264250000	351170000	225590000
YGL103W	RPL28	23	RpL	23257000	28956000	48419000	33732000	23784000	19239000
YPL220W	RPL1A	23	RpL	103070000	107040000	181620000	125660000	125710000	57702000
YGL147C	RPL9A	23	RpL	69521000	102830000	177050000	121270000	42963000	30317000
YGR034W	RPL26B	23	RpL	148010000	160820000	294210000	186390000	120050000	70510000
YPR102C	RPL11A	23	RpL	101030000	105130000	195100000	129520000	113940000	59584000
YGR148C	RPL24B	23	RpL	69546000	103610000	146830000	113580000	102240000	55614000
YHL001W	RPL14B	23	RpL	51147000	51617000	91718000	60591000	78489000	35600000
YHL033C	RPL8A	23	RpL	5586300	5658900	13664000	6303100	4936700	1706900
YNL162W	RPL42A	23	RpL	20888000	25989000	34309000	12041000	17844000	10565000
YIL133C	RPL16A	23	RpL	122920000	104420000	231050000	120250000	95364000	39787000
YKR094C	RPL40B	23	RpL	125820	3158800	985300	1257600	0	0
YJL177W	RPL17B	23	RpL	12097000	9410400	15417000	11526000	10347000	4209000
YJL189W	RPL39	23	RpL	40379000	37827000	62914000	40182000	0	0
YPR043W	RPL43A	23	RpL	69050000	86107000	105650000	86920000	37358000	26074000
YKL180W	RPL17A	23	RpL	166510000	161730000	278450000	176460000	120800000	67394000
YLL045C	RPL8B	23	RpL	172840000	246820000	440430000	234270000	272270000	120070000
YLR029C	RPL15A	23	RpL	155260000	177800000	277360000	145490000	195410000	98857000
YLR061W	RPL22A	23	RpL	14335000	17660000	23001000	14471000	4144000	5610700
YLR075W	RPL10	23	RpL	80801000	117010000	170650000	131070000	60266000	36493000
YLR185W	RPL37A	23	RpL	8198100	15082000	27043000	16866000	10484000	5066500
YLR325C	RPL38	23	RpL	12683000	21064000	33366000	24585000	7713100	7488200
YLR340W	RPP0	23	RpL	92708000	182850000	206710000	180780000	124950000	128440000
YLR344W	RPL26A	23	RpL	13918000	10998000	21828000	15485000	16464000	7452000
YLR448W	RPL6B	23	RpL	89426000	88952000	169760000	99612000	103460000	52355000
YML073C	RPL6A	23	RpL	19600000	21608000	37679000	25496000	23187000	9262800
YMR142C	RPL13B	23	RpL	13871000	10435000	20969000	12761000	5357800	3576800
YMR194W	RPL36A	23	RpL	0	847400	6648000	3092300	3453300	1808400
YOR312C	RPL20B	23	RpL	194060000	201440000	390480000	256630000	185180000	75395000
YNL067W	RPL9B	23	RpL	0	0	266500	0	0	0
YNL069C	RPL16B	23	RpL	61674000	62393000	152600000	79554000	95761000	44096000
YOL120C	RPL18A	23	RpL	185060000	196240000	360480000	208870000	285690000	88561000
YOL039W	RPP2A	23	RpL	3800800	1029200	1271700	11007000	5073500	3389500
YOL127W	RPL25	23	RpL	98904000	116780000	219520000	124550000	169710000	76117000
YOR063W	RPL3	23	RpL	199630000	246510000	368100000	270080000	193360000	93188000
YOR234C	RPL33B	23	RpL	4918200	4837100	9285900	5234700	7942300	3264800
YPL079W	RPL21B	23	RpL	5502700	11203000	19111000	10664000	4426200	2818400
YPL131W	RPL5	23	RpL	145890000	174430000	241870000	142250000	116960000	56091000
YPL143W	RPL33A	23	RpL	67514000	65131000	143390000	108990000	61019000	20540000
YPL198W	RPL7B	23	RpL	4606000	3999800	8217600	4213500	0	1750600
YPL249C-A	RPL36B	23	RpL	81568000	118330000	238120000	128020000	143680000	65702000
YBR154C	RPB5	24	RNA PolI	626600	215170	850880	1190300	0	699450
YJL148W	RPA34	24	RNA PolI	2902500	3982100	3341200	1691500	0	0
YNL113W	RPC19	24	RNA PolI	0	0	782990	0	0	0
YNL248C	RPA49	24	RNA PolI	9286800	13291000	24151000	14971000	18618000	17745000
YOR210W	RPB10	24	RNA PolI	0	2719900	2006500	2344300	0	1751800
YOR224C	RPB8	24	RNA PolI	2763700	3365800	5043200	2509300	0	0
YOR340C	RPA43	24	RNA PolI	909650	3008200	1799800	1763200	0	0
YOR341W	RPA190	24	RNA PolI	3023600	5938600	4788300	4653000	514070	616450
YPR010C	RPA135	24	RNA PolI	5099100	8250700	7708100	9452300	402090	1590000
YPR110C	RPC40	24	RNA PolI	10927000	17419000	17215000	16719000	6538400	12301000
YPR187W	RPO26	24	RNA PolI	0	0	1672800	0	0	0
YAL005C	SSA1	25	pre-60S	1997800	2635400	8157500	6599100	24690000	17403000
YAL025C	MAK16	25	pre-60S	23620000	18343000	68960000	30946000	118730000	35622000
YBR142W	MAK5	25	pre-60S	16560000	15194000	29309000	5541000	22392000	6206600
YCL054W	SPB1	25	pre-60S	2040100	521250	6074700	251590	0	0
YCR072C	RSA4	25	pre-60S	1165900	0	3129000	201980	798180	516000
YDL031W	DBP10	25	pre-60S	1002600	201750	2340100	294890	0	0
YDR087C	RRP1	25	pre-60S	7616100	6063600	25976000	10058000	45083000	17277000
YDR101C	ARX1	25	pre-60S	5238000	2225600	10478000	3544700	0	254550
YDR312W	SSF2	25	pre-60S	9315400	2980700	28067000	5275600	55160000	10247000
YDR496C	PUF6	25	pre-60S	12342000	20503000	25402000	14483000	19578000	8476400
YER002W	NOP16	25	pre-60S	24548000	18380000	59467000	21817000	76518000	25352000
YER006W	NUG1	25	pre-60S	24262000	10137000	41373000	11538000	5973500	2494300
YER126C	NSA2	25	pre-60S	5432200	868910	18085000	1152300	4302600	568430
YFL002C	SPB4	25	pre-60S	608390	112420	1019800	123700	157560	0
YFR001W	LOC1	25	pre-60S	15086000	9260900	32473000	7858600	118470000	23168000
YGL078C	DBP3	25	pre-60S	11117000	11748000	29851000	5620600	4764400	0
YGL099W	LSG1	25	pre-60S	0	0	230590	66142	0	0
YGL111W	NSA1	25	pre-60S	7577000	4076000	15848000	4340100	42334000	17530000
YGL173C	XRN1	25	pre-60S	436820	781310	593320	753460	131390	69489
YGR103W	NOP7	25	pre-60S	30064000	25733000	56991000	29369000	78619000	25602000
YGR245C	SDA1	25	pre-60S	2620400	1353900	7585100	1526100	0	429190
YHR052W	CIC1	25	pre-60S	26634000	25835000	72586000	26292000	93734000	34492000
YHR066W	SSF1	25	pre-60S	4415000	2809700	12933000	3047900	13327000	2751400
YHR085W	IPI1	25	pre-60S	0	2326900	2145900	8118300	5486400	3076900
YHR088W	RPF1	25	pre-60S	5600500	981380	19149000	4061400	28489000	2648900
YHR170W	NMD3	25	pre-60S	0	0	2003400	273880	0	0
YHR197W	RIX1	25	pre-60S	1328400	1291300	3749000	2088300	836020	1316200
YIR012W	SQT1	25	pre-60S	0	1482900	557150	2090100	515250	350860
YJL122W	ALB1	25	pre-60S	0	0	6333800	0	0	0
YJR041C	URB2	25	pre-60S	18921000	4833200	10507000	5214200	287880	143540
YKL009W	MRT4	25	pre-60S	8132800	3199400	21972000	3552100	4557500	3334000
YKL014C	URB1	25	pre-60S	5594300	2972400	8129600	3444000	127140	88532
YKL021C	MAK11	25	pre-60S	3988000	1368100	10465000	3190500	25985000	5473200
YKL082C	RRP14	25	pre-60S	3563800	1077100	8114300	1303300	6494300	2969700
YKL172W	EBP2	25	pre-60S	28520000	43598000	98966000	45450000	94543000	30855000
YKR024C	DBP7	25	pre-60S	2111500	1612200	4100800	2250500	1181400	254760
YKR081C	RPF2	25	pre-60S	9628600	6091700	29270000	7305100	64016000	17904000
YLL008W	DRS1	25	pre-60S	5641900	882520	14596000	1221300	21066000	8360800
YLL024C	SSA2	25	pre-60S	53508000	78688000	143660000	119030000	110630000	80471000
YLL034C	RIX7	25	pre-60S	730830	406200	828750	776980	0	0
YLR002C	NOC3	25	pre-60S	1260400	302330	4537500	411380	247570	244480
YLR009W	RLP24	25	pre-60S	38549000	8870100	75283000	14641000	174550000	56016000
YLR074C	BUD20	25	pre-60S	446070	0	1410800	0	0	0
YLR106C	MDN1	25	pre-60S	1159300	290750	2420700	848460	210460	464340
YLR221C	RSA3	25	pre-60S	5802200	2725600	9349600	1516100	0	0
YLR276C	DBP9	25	pre-60S	15962000	8948000	29422000	11725000	74930000	24943000
YLR397C	AFG2	25	pre-60S	566560	338000	2202800	1921900	166660	1206500
YMR049C	ERB1	25	pre-60S	25532000	26531000	57289000	29910000	82705000	24525000
YNL002C	RLP7	25	pre-60S	38523000	30308000	88645000	31915000	131330000	40258000
YNL061W	NOP2	25	pre-60S	18279000	13363000	46352000	19020000	101600000	26312000
YNL110C	NOP15	25	pre-60S	10046000	12815000	47652000	13887000	78602000	23278000
YNL112W	DBP2	25	pre-60S	2108500	4198100	5489500	3889200	1155600	417390
YNL163C	RIA1	25	pre-60S	0	276100	0	0	116450	111990
YNL175C	NOP13	25	pre-60S	14018000	8677000	27045000	9967700	0	171850
YNL182C	IPI3	25	pre-60S	1698100	555890	2027600	730420	586230	1681100
YNR038W	DBP6	25	pre-60S	5802700	2916400	6843200	2421000	61852	715990
YNR053C	NOG2	25	pre-60S	15115000	5468600	27836000	6661900	2159800	717420
YOL041C	NOP12	25	pre-60S	50538000	50622000	130270000	49971000	107370000	30493000
YOL077C	BRX1	25	pre-60S	25446000	34134000	82347000	38402000	117490000	33079000
YOL144W	NOP8	25	pre-60S	11452000	6387000	13456000	5847900	130800	164280
YOR272W	YTM1	25	pre-60S	29000000	28433000	70252000	31845000	69893000	26784000
YOR294W	RRS1	25	pre-60S	1837000	0	2189600	1362800	23067000	5530100
YPL043W	NOP4	25	pre-60S	13275000	19199000	38158000	18727000	55060000	16931000
YPL093W	NOG1	25	pre-60S	33015000	11623000	57658000	13932000	93296000	40729000
YPL146C	NOP53	25	pre-60S	3619700	0	3113300	0	0	0
YPL211W	NIP7	25	pre-60S	30498000	31545000	96201000	57220000	139950000	73121000
YPR016C	TIF6	25	pre-60S	21104000	16966000	52540000	7620600	89372000	22340000
YPR143W	RRP15	25	pre-60S	6312800	2361400	17278000	2895800	53620000	7755600
YER148W	SPT15	26	TATA binding protein	669310	1002400	2086700	2298100	869940	3297500
YKL125W	RRN3	26	TATA binding protein	0	0	0	0	0	153930
YMR270C	RRN9	28	RNA PolI UAF complex	352910	0	0	0	0	0
Q0045	COX1	#N/A	#N/A	0	0	0	0	0	3224500
Q0055	AI2	#N/A	#N/A	0	0	0	0	0	0
Q0140	VAR1	#N/A	#N/A	301560	0	0	182440	0	581590
Q0250	COX2	#N/A	#N/A	0	0	0	0	1208200	956400
YAL003W	EFB1	#N/A	#N/A	1062900	0	4741900	1554200	1821200	687290
YAL012W	CYS3	#N/A	#N/A	0	0	204120	299600	816380	898430
YAL013W	DEP1	#N/A	#N/A	25394000	110120000	91030000	29994000	166790000	124650000
YAL016W	TPD3	#N/A	#N/A	501610	994450	1003900	1208600	1561500	3188800
YAL017W	PSK1	#N/A	#N/A	3095300	567080	770760	545710	2635300	2232500
YAL019W	FUN30	#N/A	#N/A	0	0	0	0	0	0
YAL021C	CCR4	#N/A	#N/A	0	0	191400	167360	0	317570
YAL023C	PMT2	#N/A	#N/A	3643200	144010	2984800	275340	1452200	1938600
YAL029C	MYO4	#N/A	#N/A	91609	71235	242130	135840	0	431820
YAL033W	POP5	#N/A	#N/A	2481300	1135500	8627100	453250	0	0
YAL035W	FUN12	#N/A	#N/A	3874000	4043000	4597600	2930600	239250	0
YAL036C	RBG1	#N/A	#N/A	26693	1118100	636310	895420	0	0
YAL038W	CDC19	#N/A	#N/A	71719000	69375000	190420000	187290000	58788000	46900000
YAL039C	CYC3	#N/A	#N/A	0	0	0	0	407310	1079200
YAL041W	CDC24	#N/A	#N/A	0	54379	0	0	0	0
YAL042W	ERV46	#N/A	#N/A	0	618530	0	300860	695030	1607800
YAL043C	PTA1	#N/A	#N/A	0	0	0	0	0	0
YAL053W	FLC2	#N/A	#N/A	724380	1160700	396570	604340	379460	812030
YAR002C-A	ERP1	#N/A	#N/A	0	0	0	0	1169600	4861200
YAR007C	RFA1	#N/A	#N/A	241800	281060	137420	116480	0	0
YBL002W	HTB2	#N/A	#N/A	21181000	83035000	41322000	28577000	35078000	39275000
YDR225W	HTA1	#N/A	#N/A	32873000	87177000	38912000	30933000	32199000	41998000
YBL011W	SCT1	#N/A	#N/A	0	0	0	0	0	824900
YBL017C	PEP1	#N/A	#N/A	25428	0	0	0	34923	352480
YBL018C	POP8	#N/A	#N/A	0	0	793870	0	0	0
YBL022C	PIM1	#N/A	#N/A	564180	565310	1155200	1573000	6221300	6872800
YBL023C	MCM2	#N/A	#N/A	0	214790	43606	102630	0	0
YBL029C-A	YBL029C-A	#N/A	#N/A	0	0	0	0	0	1393000
YBL030C	PET9	#N/A	#N/A	11607000	14075000	10253000	9131600	126480000	275170000
YBL034C	STU1	#N/A	#N/A	0	0	0	126570	0	42401
YBL039C	URA7	#N/A	#N/A	13707000	43088000	34469000	59932000	18137000	39346000
YBL045C	COR1	#N/A	#N/A	463550	0	1041300	0	11111000	16747000
YBL047C	EDE1	#N/A	#N/A	58764	87138	247720	0	0	0
YBL054W	TOD6	#N/A	#N/A	459150	959320	724040	471610	0	0
YBL056W	PTC3	#N/A	#N/A	987400	1969900	3578000	3456900	4745700	9020500
YBL067C	UBP13	#N/A	#N/A	0	0	120710	0	0	0
YBL076C	ILS1	#N/A	#N/A	337570	1657300	1409600	4230000	569850	785110
YBL085W	BOI1	#N/A	#N/A	0	444790	206130	98399	0	0
YBL099W	ATP1	#N/A	#N/A	17703000	7193500	21707000	25204000	220670000	392190000
YBL104C	SEA4	#N/A	#N/A	640260	1502700	917380	1105400	226860	276400
YBR001C	NTH2	#N/A	#N/A	0	0	0	0	0	154600
YBR002C	RER2	#N/A	#N/A	0	0	0	0	0	145400
YNL030W	HHF2	#N/A	#N/A	65538000	229860000	70628000	70493000	22637000	86383000
YNL031C	HHT2	#N/A	#N/A	23270000	72214000	30111000	19702000	17656000	30064000
YBR011C	IPP1	#N/A	#N/A	253750	254690	964130	0	365200	145410
YBR015C	MNN2	#N/A	#N/A	394840	0	1466000	0	210310	3150500
YBR017C	KAP104	#N/A	#N/A	690530	2688700	3091200	3507400	1186100	3312000
YBR018C	GAL7	#N/A	#N/A	0	0	0	0	1822300	1015000
YBR019C	GAL10	#N/A	#N/A	885590	933740	334560	402940	14260000	14046000
YBR020W	GAL1	#N/A	#N/A	0	0	435170	0	31188000	65495000
YBR025C	OLA1	#N/A	#N/A	15186000	32044000	73798000	39751000	11438000	5218600
YBR029C	CDS1	#N/A	#N/A	2046300	2311100	3348100	2980100	0	2426500
YBR039W	ATP3	#N/A	#N/A	992480	487680	916240	261080	16722000	46333000
YBR041W	FAT1	#N/A	#N/A	231040	0	463610	0	611270	2712600
YBR044C	TCM62	#N/A	#N/A	0	0	0	0	0	279120
YBR054W	YRO2	#N/A	#N/A	4217000	0	3027600	0	0	0
YBR058C-A	TSC3	#N/A	#N/A	0	0	0	0	0	1189600
YBR059C	AKL1	#N/A	#N/A	2129500	588540	0	417640	1308000	1342800
YBR068C	BAP2	#N/A	#N/A	0	0	0	334420	0	0
YBR072W	HSP26	#N/A	#N/A	0	0	0	0	14544000	587020
YBR073W	RDH54	#N/A	#N/A	464780	975640	99147	0	0	0
YBR078W	ECM33	#N/A	#N/A	17044000	841410	26727000	846620	19039000	32260000
YBR079C	RPG1	#N/A	#N/A	6825500	10224000	13325000	12083000	5518800	6112600
YBR080C	SEC18	#N/A	#N/A	476540	1049300	2538000	2267900	875870	1016300
YBR081C	SPT7	#N/A	#N/A	0	0	100730	0	0	0
YBR082C	UBC4	#N/A	#N/A	1712200	3836100	3792500	3233600	3787800	5461000
YBR084W	MIS1	#N/A	#N/A	13672000	17845000	20670000	14834000	19676000	11261000
YBR086C	IST2	#N/A	#N/A	15137000	1323900	4613300	639840	1274100	2997200
YBR087W	RFC5	#N/A	#N/A	1793400	1430700	5059000	1600100	812040	494960
YBR095C	RXT2	#N/A	#N/A	308380	357580	271870	361600	0	0
YBR096W	YBR096W	#N/A	#N/A	1036300	1642400	1193600	36514	0	2333400
YBR106W	PHO88	#N/A	#N/A	10038000	1877100	16758000	0	7835200	16486000
YBR112C	CYC8	#N/A	#N/A	7069900	7215500	3121900	5712700	12646000	13920000
YBR114W	RAD16	#N/A	#N/A	0	0	0	0	103360	61773
YPR080W	TEF1	#N/A	#N/A	318210000	522220000	414370000	598540000	302030000	349300000
YBR121C	GRS1	#N/A	#N/A	290060	305560	652650	1536100	769980	1971700
YBR126C	TPS1	#N/A	#N/A	471790	0	0	0	0	0
YBR127C	VMA2	#N/A	#N/A	36004000	66787000	65384000	86612000	91895000	133230000
YBR136W	MEC1	#N/A	#N/A	0	37480	0	15599	0	0
YBR143C	SUP45	#N/A	#N/A	5532200	14153000	13135000	14149000	1257900	2503900
YBR159W	IFA38	#N/A	#N/A	405180	0	444310	0	0	2525500
YBR160W	CDC28	#N/A	#N/A	1102800	2012700	3403400	2975000	3396000	7982100
YBR164C	ARL1	#N/A	#N/A	902820	1787600	3345000	2303400	0	0
YBR166C	TYR1	#N/A	#N/A	363130	406040	1222200	512550	898450	2202900
YBR171W	SEC66	#N/A	#N/A	217480	332270	726550	0	632760	354810
YBR177C	EHT1	#N/A	#N/A	2594300	0	3811500	0	5767000	25495000
YBR179C	FZO1	#N/A	#N/A	2912800	1058700	342470	216440	321680	715300
YBR185C	MBA1	#N/A	#N/A	0	0	0	0	0	721060
YBR198C	TAF5	#N/A	#N/A	843510	596110	1037400	696020	0	468990
YBR199W	KTR4	#N/A	#N/A	0	0	0	0	0	324500
YBR200W	BEM1	#N/A	#N/A	239540	0	289060	0	0	0
YBR202W	MCM7	#N/A	#N/A	115170	0	211430	44596	0	0
YBR205W	KTR3	#N/A	#N/A	288940	579220	0	0	704250	2205800
YBR207W	FTH1	#N/A	#N/A	0	0	0	0	0	198350
YBR214W	SDS24	#N/A	#N/A	0	0	0	367180	4015800	3847300
YBR221C	PDB1	#N/A	#N/A	2093000	1946600	3262600	3460800	15837000	13253000
YBR227C	MCX1	#N/A	#N/A	576290	1074100	2640500	2852000	417410	1626800
YBR245C	ISW1	#N/A	#N/A	0	28614	0	905820	0	0
YBR257W	POP4	#N/A	#N/A	1177100	111340	9420800	193680	0	361300
YBR260C	RGD1	#N/A	#N/A	0	0	260820	188880	157810	166310
YBR263W	SHM1	#N/A	#N/A	565130	1293000	2092600	1521500	292290	1300800
YBR265W	TSC10	#N/A	#N/A	0	0	388730	0	0	2743900
YBR272C	HSM3	#N/A	#N/A	0	0	0	0	84242	344060
YBR279W	PAF1	#N/A	#N/A	0	737260	1336300	1127300	1085900	1545100
YBR283C	SSH1	#N/A	#N/A	4281900	0	1886300	0	2036500	6592500
YBR297W	MAL33	#N/A	#N/A	0	0	0	0	425120	400850
YCL011C	GBP2	#N/A	#N/A	957960	1686200	2821900	2193200	0	570710
YCL016C	DCC1	#N/A	#N/A	0	0	148070	0	0	0
YCL017C	NFS1	#N/A	#N/A	0	0	93384	0	293890	0
YCL019W	YCL019W	#N/A	#N/A	95895	67793	663370	279910	0	0
YCL028W	RNQ1	#N/A	#N/A	0	0	0	0	0	0
YCL037C	SRO9	#N/A	#N/A	3475200	10203000	6714100	6224000	257020	651500
YCL043C	PDI1	#N/A	#N/A	0	0	443050	0	448200	0
YCL044C	MGR1	#N/A	#N/A	0	0	0	405270	0	530460
YCL045C	EMC1	#N/A	#N/A	6398900	3850000	3853700	2525600	2507300	2488100
YCL050C	APA1	#N/A	#N/A	2382800	5059500	4144400	8894300	5089600	2954500
YCL052C	PBN1	#N/A	#N/A	0	530460	0	0	0	290940
YCL057C-A	MIC10	#N/A	#N/A	5176900	0	3348800	2655500	3302000	10446000
YCR002C	CDC10	#N/A	#N/A	1454800	53928	1980600	1534500	2416400	7724900
YCR004C	YCP4	#N/A	#N/A	1548500	132670	2617900	0	6074100	22687000
YCR009C	RVS161	#N/A	#N/A	938290	717890	810130	489000	918710	4897400
YCR012W	PGK1	#N/A	#N/A	3294900	1429000	8724000	4725800	11099000	4142000
YCR016W	YCR016W	#N/A	#N/A	1466000	2602400	6516400	1884000	0	0
YCR017C	CWH43	#N/A	#N/A	0	0	0	0	0	701310
YCR028C-A	RIM1	#N/A	#N/A	0	0	0	0	0	0
YCR030C	SYP1	#N/A	#N/A	6737400	5556300	20508000	13603000	5895700	3337300
YCR034W	ELO2	#N/A	#N/A	4423400	2726300	2901900	1798100	1617100	2112800
YCR052W	RSC6	#N/A	#N/A	0	0	0	0	0	0
YCR054C	CTR86	#N/A	#N/A	0	435030	249880	799650	231480	385380
YCR077C	PAT1	#N/A	#N/A	31068	834780	1917700	720210	694240	831950
YCR084C	TUP1	#N/A	#N/A	11093000	10659000	0	2637200	276400	499580
YCR087C-A	YCR087C-A	#N/A	#N/A	2427100	740100	1511700	0	0	0
YCR092C	MSH3	#N/A	#N/A	364020	461930	421780	226380	2298300	1435600
YCR093W	CDC39	#N/A	#N/A	710380	616270	818090	874050	86944	557770
YDL004W	ATP16	#N/A	#N/A	0	0	0	0	765060	1455200
YDL007W	RPT2	#N/A	#N/A	5349500	6980700	21812000	19595000	31597000	10171000
YDL015C	TSC13	#N/A	#N/A	0	573700	0	0	0	462300
YDL019C	OSH2	#N/A	#N/A	0	0	0	0	0	171160
YDL027C	YDL027C	#N/A	#N/A	0	0	0	0	0	285060
YDL028C	MPS1	#N/A	#N/A	366750	0	0	0	0	0
YDL029W	ARP2	#N/A	#N/A	1315700	445290	4109400	2949900	18929000	11832000
YDL040C	NAT1	#N/A	#N/A	1614700	1444200	429300	381970	705320	770290
YDL047W	SIT4	#N/A	#N/A	0	0	0	0	0	0
YDL051W	LHP1	#N/A	#N/A	0	2146500	4892900	3201700	899250	0
YDL052C	SLC1	#N/A	#N/A	1261400	588460	2442900	1335200	3936600	11442000
YDL055C	PSA1	#N/A	#N/A	11003000	36520000	16913000	51294000	65511000	40283000
YDL063C	SYO1	#N/A	#N/A	484150	1017300	1300000	879700	223510	480330
YDL066W	IDP1	#N/A	#N/A	5294300	4373400	3511600	2698900	3964100	3381300
YDL072C	YET3	#N/A	#N/A	1858000	1486900	1726500	0	5717800	9361700
YDL074C	BRE1	#N/A	#N/A	157490	570900	331310	77325	220340	262680
YDL077C	VAM6	#N/A	#N/A	446470	359580	209170	72558	0	0
YDL078C	MDH3	#N/A	#N/A	0	0	0	0	0	438550
YDL084W	SUB2	#N/A	#N/A	7270300	16877000	19115000	23313000	7320700	11027000
YDL095W	PMT1	#N/A	#N/A	1275700	0	896360	77931	281720	1210300
YDL097C	RPN6	#N/A	#N/A	1712800	3189100	5115100	7722000	3280500	2427800
YDL100C	GET3	#N/A	#N/A	3088600	361500	5003400	1034600	1375500	110930000
YDL102W	POL3	#N/A	#N/A	209840	114270	528480	650960	220260	59749
YDL108W	KIN28	#N/A	#N/A	0	0	0	0	0	430220
YDL112W	TRM3	#N/A	#N/A	0	0	0	0	0	0
YDL113C	ATG20	#N/A	#N/A	562020	629710	344460	0	618840	248800
YDL116W	NUP84	#N/A	#N/A	0	151820	0	0	0	488100
YDL122W	UBP1	#N/A	#N/A	0	0	0	0	140440	286670
YDL123W	SNA4	#N/A	#N/A	0	0	0	0	0	0
YDL126C	CDC48	#N/A	#N/A	2387300	3408200	7757400	8442800	7877600	7281600
YDL182W	LYS20	#N/A	#N/A	506830	0	491960	315440	477930	304910
YDL132W	CDC53	#N/A	#N/A	677120	692750	2013800	595010	1181600	1497000
YDL137W	ARF2	#N/A	#N/A	0	0	308650	180930	0	0
YDL140C	RPO21	#N/A	#N/A	212410	1355900	606710	1193500	370280	100800
YDL143W	CCT4	#N/A	#N/A	16916000	11022000	29137000	22301000	20046000	14045000
YDL145C	COP1	#N/A	#N/A	4699800	2752300	5956700	4417300	2914900	3611600
YDL147W	RPN5	#N/A	#N/A	769040	3434600	5804500	4641300	5844800	4464500
YDL159W	STE7	#N/A	#N/A	0	0	802590	0	326730	0
YDL160C	DHH1	#N/A	#N/A	3124000	7751300	4992400	11146000	1102800	4944000
YDL164C	CDC9	#N/A	#N/A	214790	567140	582740	610690	0	790290
YDL171C	GLT1	#N/A	#N/A	308250	218120	981440	1025700	184010	157920
YDL174C	DLD1	#N/A	#N/A	1649200	1661600	2796200	1344000	4646400	9792800
YDL175C	AIR2	#N/A	#N/A	358890	0	1613100	0	0	0
YDL185W	VMA1	#N/A	#N/A	1736600	5361500	7036700	7033800	4844700	2964200
YDL190C	UFD2	#N/A	#N/A	74778	50094	633960	750250	0	238870
YDL192W	ARF1	#N/A	#N/A	4534000	5077900	13920000	8983800	999750	2227000
YDL193W	NUS1	#N/A	#N/A	0	0	0	0	0	7809400
YDL195W	SEC31	#N/A	#N/A	279710	0	518350	388090	0	0
YDL198C	GGC1	#N/A	#N/A	587050	0	1844200	0	1661100	4933400
YDL202W	MRPL11	#N/A	#N/A	0	0	0	0	0	0
YDL204W	RTN2	#N/A	#N/A	0	0	0	0	0	1121400
YDL212W	SHR3	#N/A	#N/A	0	0	0	0	0	1944100
YDL215C	GDH2	#N/A	#N/A	0	0	0	0	83673	460230
YDL216C	RRI1	#N/A	#N/A	659220	567190	0	0	0	0
YDL229W	SSB1	#N/A	#N/A	73951000	133670000	120510000	142160000	51239000	75257000
YDL234C	GYP7	#N/A	#N/A	0	0	209170	194250	0	1043300
YDR011W	SNQ2	#N/A	#N/A	1222400	94394	952370	466750	317210	1081100
YDR012W	RPL4B	#N/A	#N/A	4044800	5744200	9218100	7272200	8901000	4081600
YDR023W	SES1	#N/A	#N/A	754920	2752700	551610	7479200	589810	2524000
YDR032C	PST2	#N/A	#N/A	0	0	0	0	0	2592100
YDR033W	MRH1	#N/A	#N/A	125300000	1836800	79657000	1794500	10018000	9231500
YDR037W	KRS1	#N/A	#N/A	0	0	518340	91821	0	0
YDR054C	CDC34	#N/A	#N/A	0	0	243920	144860	0	0
YDR060W	MAK21	#N/A	#N/A	45610000	28716000	109280000	42087000	90270000	27935000
YDR062W	LCB2	#N/A	#N/A	1407500	0	594240	302480	759470	3394700
YDR068W	DOS2	#N/A	#N/A	0	0	127300	268310	0	233260
YDR071C	PAA1	#N/A	#N/A	3497100	2775000	12119000	6211600	9209100	6514700
YDR080W	VPS41	#N/A	#N/A	0	0	0	0	0	0
YDR083W	RRP8	#N/A	#N/A	37132000	69368000	88060000	93768000	133650000	102090000
YDR091C	RLI1	#N/A	#N/A	2328600	2401800	2229100	3454500	705170	1160400
YDR099W	BMH2	#N/A	#N/A	0	248370	0	200650	2477100	0
YDR120C	TRM1	#N/A	#N/A	260160	199490	822380	113010	480340	774660
YDR127W	ARO1	#N/A	#N/A	3673800	793200	7944100	8183800	9360300	13520000
YDR128W	MTC5	#N/A	#N/A	286310	268990	0	0	0	0
YDR129C	SAC6	#N/A	#N/A	1346400	2838900	3253700	4133200	6426400	13124000
YDR138W	HPR1	#N/A	#N/A	239410	178340	486790	78786	0	0
YDR141C	DOP1	#N/A	#N/A	13506	10719	15203	65272	37971	281500
YDR143C	SAN1	#N/A	#N/A	0	0	1193200	428830	0	338910
YDR145W	TAF12	#N/A	#N/A	552800	193020	551230	211350	0	466680
YDR148C	KGD2	#N/A	#N/A	0	0	0	203330	4083500	3968700
YDR150W	NUM1	#N/A	#N/A	88454	0	170960	22849	0	0
YDR152W	GIR2	#N/A	#N/A	2390200	574240	1879200	2940000	2459900	2962100
YDR158W	HOM2	#N/A	#N/A	0	568730	701210	730880	554440	255440
YDR161W	YDR161W	#N/A	#N/A	0	0	0	0	0	0
YDR166C	SEC5	#N/A	#N/A	0	0	0	0	0	87973
YDR170C	SEC7	#N/A	#N/A	2366900	2196700	3680600	3853100	2062100	6420800
YDR171W	HSP42	#N/A	#N/A	29706	288380	1505100	1245100	25028000	5553400
YDR172W	SUP35	#N/A	#N/A	19585000	18745000	12706000	8501000	7760900	3387700
YDR174W	HMO1	#N/A	#N/A	464450	364520	0	172080	3549600	2993000
YDR178W	SDH4	#N/A	#N/A	0	0	0	0	0	6508400
YDR180W	SCC2	#N/A	#N/A	0	0	0	108030	0	0
YDR188W	CCT6	#N/A	#N/A	11598000	5563300	25381000	20028000	15251000	16700000
YDR189W	SLY1	#N/A	#N/A	0	42164	204440	84279	268280	535370
YDR190C	RVB1	#N/A	#N/A	10211000	14314000	15515000	20697000	24423000	26806000
YDR194C	MSS116	#N/A	#N/A	9134200	6750400	4266600	4441100	23940000	4997600
YDR207C	UME6	#N/A	#N/A	0	0	194100	156480	0	0
YDR208W	MSS4	#N/A	#N/A	139960	323190	91213	76420	0	0
YDR211W	GCD6	#N/A	#N/A	356990	1093300	1103900	1917100	1279100	1400700
YDR212W	TCP1	#N/A	#N/A	20178000	21303000	39354000	29701000	24390000	33975000
YDR214W	AHA1	#N/A	#N/A	30158000	38799000	54932000	54811000	32731000	53749000
YDR216W	ADR1	#N/A	#N/A	0	511180	106860	77793	395070	384610
YDR227W	SIR4	#N/A	#N/A	0	0	0	0	141680	139090
YDR232W	HEM1	#N/A	#N/A	506670	0	134910	2246400	2817500	4626300
YDR233C	RTN1	#N/A	#N/A	58182000	6327500	66752000	7121800	71196000	154760000
YDR234W	LYS4	#N/A	#N/A	0	0	0	36272	0	320210
YDR238C	SEC26	#N/A	#N/A	2715100	3056600	4841100	6962300	2776700	7306600
YDR245W	MNN10	#N/A	#N/A	0	0	231630	0	203630	309990
YDR264C	AKR1	#N/A	#N/A	0	0	0	0	0	0
YDR267C	CIA1	#N/A	#N/A	0	679200	0	700690	500940	596560
YDR289C	RTT103	#N/A	#N/A	0	0	0	0	0	179070
YDR293C	SSD1	#N/A	#N/A	661190	606870	1109300	665420	1000800	642980
YDR294C	DPL1	#N/A	#N/A	1285500	0	460130	0	1350400	4684200
YDR297W	SUR2	#N/A	#N/A	0	0	0	0	0	0
YDR298C	ATP5	#N/A	#N/A	416830	0	0	0	7060400	17966000
YDR301W	CFT1	#N/A	#N/A	0	0	44944	0	0	0
YDR316W	OMS1	#N/A	#N/A	0	0	0	0	0	586390
YDR322C-A	TIM11	#N/A	#N/A	0	0	0	0	3529100	9746200
YDR322W	MRPL35	#N/A	#N/A	185370	0	0	0	181450	144620
YDR329C	PEX3	#N/A	#N/A	0	0	0	0	0	488080
YDR335W	MSN5	#N/A	#N/A	0	0	67818	196360	204400	490170
YDR341C	YDR341C	#N/A	#N/A	40114	48229	355190	250110	0	149790
YDR342C	HXT7	#N/A	#N/A	3840600	295400	7755700	1243600	5732700	10696000
YDR345C	HXT3	#N/A	#N/A	2528800	206300	1842400	1823400	0	0
YDR347W	MRP1	#N/A	#N/A	0	0	0	0	0	0
YDR359C	EAF1	#N/A	#N/A	0	0	39861	0	0	342800
YDR375C	BCS1	#N/A	#N/A	0	0	0	0	1665300	8155700
YDR377W	ATP17	#N/A	#N/A	0	0	0	0	6923700	16631000
YDR380W	ARO10	#N/A	#N/A	667830	879180	2442400	3186500	826520	462400
YDR381W	YRA1	#N/A	#N/A	41308000	46845000	60795000	41764000	56355000	39027000
YOR133W	EFT1	#N/A	#N/A	34949000	49745000	67302000	79195000	65559000	55116000
YDR388W	RVS167	#N/A	#N/A	2052000	5400500	7885200	9049500	5454500	22886000
YDR389W	SAC7	#N/A	#N/A	194870	1560800	1124600	1356500	55819	0
YDR392W	SPT3	#N/A	#N/A	0	0	0	0	0	0
YDR393W	SHE9	#N/A	#N/A	322880	992510	0	555020	0	0
YDR394W	RPT3	#N/A	#N/A	5793000	5338800	14770000	12741000	15846000	13581000
YDR395W	SXM1	#N/A	#N/A	2603000	3352200	3310200	2806600	1232700	4227400
YDR407C	TRS120	#N/A	#N/A	0	0	144090	0	0	65684
YDR411C	DFM1	#N/A	#N/A	314880	0	206820	0	0	745960
YDR425W	SNX41	#N/A	#N/A	0	0	0	0	0	111330
YDR427W	RPN9	#N/A	#N/A	2723200	4116100	8597800	6846500	2790000	4256400
YDR429C	TIF35	#N/A	#N/A	4750200	6250200	7950500	4886600	4297600	4974200
YDR432W	NPL3	#N/A	#N/A	0	0	0	0	0	0
YDR452W	PPN1	#N/A	#N/A	408710	264330	0	0	0	0
YDR457W	TOM1	#N/A	#N/A	1090100	1717600	1199800	1204700	48370	66187
YDR465C	RMT2	#N/A	#N/A	2411700	3657000	4197800	5923600	964360	4843700
YDR470C	UGO1	#N/A	#N/A	0	0	0	0	0	176410
YDR472W	TRS31	#N/A	#N/A	0	0	0	0	0	0
YDR476C	YDR476C	#N/A	#N/A	579200	0	0	0	960130	1301000
YDR478W	SNM1	#N/A	#N/A	0	0	2130800	0	0	0
YDR483W	KRE2	#N/A	#N/A	1135400	392560	1739500	0	4435900	4990500
YDR494W	RSM28	#N/A	#N/A	123750	0	96445	0	0	0
YDR502C	SAM2	#N/A	#N/A	0	0	105120	0	5692500	782990
YDR507C	GIN4	#N/A	#N/A	0	0	0	0	0	0
YDR508C	GNP1	#N/A	#N/A	0	0	0	0	0	620910
YDR510W	SMT3	#N/A	#N/A	0	0	787060	0	0	0
YDR538W	PAD1	#N/A	#N/A	4244100	2992400	380470	0	0	0
YEL002C	WBP1	#N/A	#N/A	1460700	125250	557280	199290	2122100	2453400
YEL013W	VAC8	#N/A	#N/A	952510	542810	1184300	374750	3251900	10622000
YEL015W	EDC3	#N/A	#N/A	0	0	0	282440	0	0
YEL021W	URA3	#N/A	#N/A	0	0	0	0	21973000	8823100
YEL022W	GEA2	#N/A	#N/A	178800	322490	378980	637560	116030	792880
YEL024W	RIP1	#N/A	#N/A	212130	0	339300	0	1666900	4916100
YEL031W	SPF1	#N/A	#N/A	2251500	213710	1731000	587250	1328600	3238900
YEL032W	MCM3	#N/A	#N/A	0	0	211020	408980	0	0
YEL034W	HYP2	#N/A	#N/A	0	0	803460	0	0	0
YEL040W	UTR2	#N/A	#N/A	971000	0	3117800	0	0	738490
YEL042W	GDA1	#N/A	#N/A	458090	0	1426600	0	844460	1936600
YEL046C	GLY1	#N/A	#N/A	925960	173140	1790500	1044500	2247300	718650
YEL051W	VMA8	#N/A	#N/A	7739000	7686300	12975000	9829000	8432000	19899000
YEL060C	PRB1	#N/A	#N/A	0	0	0	0	0	123610
YEL062W	NPR2	#N/A	#N/A	0	187780	0	147500	0	104790
YER001W	MNN1	#N/A	#N/A	0	164190	107850	83832	0	100300
YER004W	FMP52	#N/A	#N/A	0	0	0	0	0	503030
YER008C	SEC3	#N/A	#N/A	299610	164290	199960	211690	0	0
YER012W	PRE1	#N/A	#N/A	0	0	0	0	3710100	1193300
YER014W	HEM14	#N/A	#N/A	346480	547020	364180	407070	0	486570
YER020W	GPA2	#N/A	#N/A	0	0	0	0	0	1979100
YER021W	RPN3	#N/A	#N/A	1775800	3718400	6789500	9346000	5801100	5920400
YER022W	SRB4	#N/A	#N/A	0	0	0	0	0	319600
YER023W	PRO3	#N/A	#N/A	304620	1686100	2560900	2870100	775480	4782000
YER024W	YAT2	#N/A	#N/A	0	0	0	0	0	108340
YER025W	GCD11	#N/A	#N/A	9205800	13087000	19118000	12242000	10834000	14719000
YER031C	YPT31	#N/A	#N/A	1454300	0	4153000	0	1973200	6882100
YER036C	ARB1	#N/A	#N/A	8804500	6824700	49666000	11380000	2421500	114240
YER043C	SAH1	#N/A	#N/A	79059	40916	693250	687500	188430	325850
YER044C	ERG28	#N/A	#N/A	0	298680	0	365350	835580	5391400
YER053C	PIC2	#N/A	#N/A	0	0	0	0	0	3133000
YER059W	PCL6	#N/A	#N/A	0	229490	397700	317020	0	768770
YER069W	ARG5,6	#N/A	#N/A	1448900	2198900	1965700	1309200	1374300	601950
YER070W	RNR1	#N/A	#N/A	558720	4050600	2482100	7242200	0	562280
YER073W	ALD5	#N/A	#N/A	237560	134810	193430	0	209740	55409
YER077C	YER077C	#N/A	#N/A	1013000	0	0	0	718000	940420
YER083C	GET2	#N/A	#N/A	1139400	0	1059700	0	0	2973000
YER086W	ILV1	#N/A	#N/A	877420	2726500	844090	3065000	7543200	10922000
YER087C-B	SBH1	#N/A	#N/A	0	0	0	0	0	1250600
YER090W	TRP2	#N/A	#N/A	190430	0	861950	0	13285000	1610400
YER094C	PUP3	#N/A	#N/A	0	0	0	158040	0	0
YER095W	RAD51	#N/A	#N/A	7953900	8291300	4335300	5131600	751450	549870
YER110C	KAP123	#N/A	#N/A	22367000	25793000	38322000	32658000	11965000	28262000
YER111C	SWI4	#N/A	#N/A	0	0	345340	0	417760	88637
YER120W	SCS2	#N/A	#N/A	39412000	136330000	21501000	27505000	18460000	49959000
YER122C	GLO3	#N/A	#N/A	146390	204040	160980	180410	316950	549400
YER133W	GLC7	#N/A	#N/A	0	0	0	0	0	1549400
YER138C	YER138C	#N/A	#N/A	17162000	9057400	38553000	10696000	4641700	2967800
YER141W	COX15	#N/A	#N/A	0	0	0	0	195120	1327100
YER143W	DDI1	#N/A	#N/A	0	0	0	0	209000	237530
YER147C	SCC4	#N/A	#N/A	0	144890	218830	232160	0	0
YER155C	BEM2	#N/A	#N/A	0	22301	75348	22541	0	0
YER157W	COG3	#N/A	#N/A	117190	0	234980	516290	0	1163300
YER165W	PAB1	#N/A	#N/A	1835600	12496000	2019400	3258300	2014400	564370
YER171W	RAD3	#N/A	#N/A	0	0	0	0	0	349090
YER176W	ECM32	#N/A	#N/A	0	90543	0	105090	0	0
YER177W	BMH1	#N/A	#N/A	2741500	2574400	5861300	4259500	21077000	9419800
YER178W	PDA1	#N/A	#N/A	1326400	1476700	1731000	1817800	6585200	3701500
YER182W	FMP10	#N/A	#N/A	0	0	0	0	474790	2417000
YFL004W	VTC2	#N/A	#N/A	0	0	0	0	0	395560
YFL005W	SEC4	#N/A	#N/A	7492600	2410600	14066000	3038800	9830800	22556000
YFL008W	SMC1	#N/A	#N/A	62655	76734	197110	137360	0	0
YFL016C	MDJ1	#N/A	#N/A	0	881260	0	562200	843500	413890
YFL018C	LPD1	#N/A	#N/A	0	0	0	0	2642800	1407500
YFL022C	FRS2	#N/A	#N/A	131900	0	913360	331560	712740	0
YFL034C-B	MOB2	#N/A	#N/A	0	0	0	0	0	461880
YFL036W	RPO41	#N/A	#N/A	575410	843490	252740	195440	0	0
YFL037W	TUB2	#N/A	#N/A	26723000	51996000	49700000	75261000	88634000	143640000
YFL038C	YPT1	#N/A	#N/A	3644900	0	9027600	484560	7229400	22657000
YFL039C	ACT1	#N/A	#N/A	26646000	28233000	48626000	38182000	49108000	49187000
YFL041W	FET5	#N/A	#N/A	0	0	0	0	135380	1275300
YFL045C	SEC53	#N/A	#N/A	291370	761570	32357000	12891000	1641300	585490
YFL047W	RGD2	#N/A	#N/A	0	169610	320820	512940	0	747740
YFL048C	EMP47	#N/A	#N/A	442000	0	938460	0	2031100	2884100
YFR002W	NIC96	#N/A	#N/A	0	0	0	112540	0	0
YFR004W	RPN11	#N/A	#N/A	1921000	4398800	6574700	5543000	5058200	3728600
YFR009W	GCN20	#N/A	#N/A	1010200	978810	5163400	3552200	59984	0
YFR024C-A	LSB3	#N/A	#N/A	0	214880	0	189750	0	0
YFR028C	CDC14	#N/A	#N/A	16467000	21937000	0	93437	0	0
YFR030W	MET10	#N/A	#N/A	0	936970	2565400	297240	9970800	5114900
YFR031C	SMC2	#N/A	#N/A	0	0	0	0	0	154180
YFR037C	RSC8	#N/A	#N/A	336620	917280	305530	732380	0	0
YFR039C	OSW7	#N/A	#N/A	0	0	0	0	0	238980
YFR050C	PRE4	#N/A	#N/A	0	0	0	0	0	0
YFR051C	RET2	#N/A	#N/A	2392700	4377800	4845000	4358000	1978900	4063300
YFR052W	RPN12	#N/A	#N/A	0	381060	3238700	2098900	375490	749700
YFR053C	HXK1	#N/A	#N/A	0	0	0	0	0	0
YGL001C	ERG26	#N/A	#N/A	2948600	1931900	8438400	2430600	2783400	11379000
YGL008C	PMA1	#N/A	#N/A	164000000	83491000	139940000	39151000	56550000	54181000
YGL009C	LEU1	#N/A	#N/A	6222800	2185800	15374000	3568600	8519700	2625900
YGL011C	SCL1	#N/A	#N/A	0	0	0	0	1122800	587620
YGL014W	PUF4	#N/A	#N/A	1926200	0	67772	761920	0	505270
YGL016W	KAP122	#N/A	#N/A	39244	190490	358720	261350	0	841860
YGL020C	GET1	#N/A	#N/A	0	0	0	0	0	969530
YGL021W	ALK1	#N/A	#N/A	233860	0	436870	0	0	0
YGL022W	STT3	#N/A	#N/A	558930	0	227920	0	304890	793940
YGL026C	TRP5	#N/A	#N/A	263510	476700	1767700	1965100	489790	82796
YGL048C	RPT6	#N/A	#N/A	8989800	8821100	35568000	22863000	20175000	19872000
YGL054C	ERV14	#N/A	#N/A	2114700	994620	1881600	938380	4764400	7301100
YGL055W	OLE1	#N/A	#N/A	9570200	5408100	10470000	6828100	5421300	7312300
YGL056C	SDS23	#N/A	#N/A	0	0	265260	502800	494900	961910
YGL060W	YBP2	#N/A	#N/A	0	189210	586240	802350	0	1422200
YGL062W	PYC1	#N/A	#N/A	1571100	5047400	399950	186310	5845700	4743200
YGL064C	MRH4	#N/A	#N/A	0	0	0	0	0	70065
YGL065C	ALG2	#N/A	#N/A	0	0	0	0	0	555650
YGL066W	SGF73	#N/A	#N/A	0	0	274010	311970	272560	529620
YGL091C	NBP35	#N/A	#N/A	0	0	0	513420	421780	376010
YGL092W	NUP145	#N/A	#N/A	368540	0	302160	165730	0	382530
YGL095C	VPS45	#N/A	#N/A	0	0	0	0	0	123060
YGL100W	SEH1	#N/A	#N/A	2617400	4835700	4344900	4349100	6866900	9038000
YGL105W	ARC1	#N/A	#N/A	1807500	3688200	4259000	4928600	9281900	4054300
YGL112C	TAF6	#N/A	#N/A	635360	266910	1531100	446880	262820	113770
YGL119W	COQ8	#N/A	#N/A	0	0	0	140610	0	0
YGL137W	SEC27	#N/A	#N/A	6692300	5147300	7747200	7293300	5429200	8789300
YGL145W	TIP20	#N/A	#N/A	52986	791640	329980	89863	0	284940
YGL150C	INO80	#N/A	#N/A	58416	0	169320	0	0	0
YGL151W	NUT1	#N/A	#N/A	169630	27584	278710	239370	0	945220
YGL161C	YIP5	#N/A	#N/A	0	0	0	0	0	1571700
YGL167C	PMR1	#N/A	#N/A	230650	0	0	0	124630	795870
YGL180W	ATG1	#N/A	#N/A	0	0	0	0	0	206210
YGL195W	GCN1	#N/A	#N/A	6506600	3971000	10555000	8018800	5173100	9042500
YGL200C	EMP24	#N/A	#N/A	1970100	687480	1376800	0	3897700	6732300
YGL201C	MCM6	#N/A	#N/A	550630	1074500	1890100	1784300	1113500	2964000
YGL202W	ARO8	#N/A	#N/A	210460	0	1765700	1677000	362000	1933900
YGL206C	CHC1	#N/A	#N/A	549450	205840	2256400	1280800	1124200	2164400
YGL207W	SPT16	#N/A	#N/A	1052200	735400	926710	913270	2202400	1687800
YGL213C	SKI8	#N/A	#N/A	830340	810160	673780	1112800	2641400	1591100
YGL216W	KIP3	#N/A	#N/A	0	0	0	0	0	0
YGL223C	COG1	#N/A	#N/A	0	472490	155010	139390	0	1207000
YGL228W	SHE10	#N/A	#N/A	573200	0	1118500	0	2139600	7594700
YGL233W	SEC15	#N/A	#N/A	402540	0	670650	0	1106900	413280
YGL234W	ADE5,7	#N/A	#N/A	187140	198670	491340	876310	1484700	1311300
YGL238W	CSE1	#N/A	#N/A	1158700	1071000	4134300	3126700	1957600	5226200
YGL241W	KAP114	#N/A	#N/A	308220	419090	582310	682040	0	636990
YGL244W	RTF1	#N/A	#N/A	572520	681680	1698000	1294700	0	587390
YGL245W	GUS1	#N/A	#N/A	5521100	8395100	10450000	11568000	20799000	18325000
YGL252C	RTG2	#N/A	#N/A	36685000	46872000	10348000	11458000	21864000	8443000
YGR002C	SWC4	#N/A	#N/A	0	0	0	0	0	0
YGR003W	CUL3	#N/A	#N/A	161480	152740	816340	694010	2051500	3208200
YGR026W	YGR026W	#N/A	#N/A	1212000	0	0	0	0	3119500
YGR028W	MSP1	#N/A	#N/A	0	0	0	0	0	1978600
YGR030C	POP6	#N/A	#N/A	536370	0	1446800	0	0	0
YGR038W	ORM1	#N/A	#N/A	0	0	0	0	0	1035800
YGR060W	ERG25	#N/A	#N/A	1628800	0	359320	530160	1484800	3468600
YGR082W	TOM20	#N/A	#N/A	121480	0	497770	0	317990	883920
YGR083C	GCD2	#N/A	#N/A	861790	245670	684330	1298000	605630	538490
YGR086C	PIL1	#N/A	#N/A	4487400	4030300	8939200	5433100	8354000	11327000
YGR092W	DBF2	#N/A	#N/A	270640	396150	472700	939950	0	200090
YGR094W	VAS1	#N/A	#N/A	445500	481660	1737100	2055300	149360	651210
YGR096W	TPC1	#N/A	#N/A	1307700	817230	0	1862700	426690	1802900
YGR097W	ASK10	#N/A	#N/A	916260	113510	3809200	0	0	0
YGR100W	MDR1	#N/A	#N/A	0	0	0	0	73966	62372
YGR116W	SPT6	#N/A	#N/A	5623900	10531000	14175000	19364000	302510	206320
YGR122W	YGR122W	#N/A	#N/A	0	0	140340	339850	0	0
YGR135W	PRE9	#N/A	#N/A	0	556450	184910	1107900	2886500	836070
YGR143W	SKN1	#N/A	#N/A	0	0	0	0	0	0
YGR147C	NAT2	#N/A	#N/A	0	0	0	0	0	432610
YGR155W	CYS4	#N/A	#N/A	1126400	1727600	2915900	5657200	756720	623300
YGR157W	CHO2	#N/A	#N/A	465510	0	0	190330	328820	599370
YGR162W	TIF4631	#N/A	#N/A	1830500	2978700	3365900	2050400	0	0
YGR163W	GTR2	#N/A	#N/A	0	0	0	0	0	695980
YGR173W	RBG2	#N/A	#N/A	1331100	2869400	2119700	2791300	634690	1622600
YGR175C	ERG1	#N/A	#N/A	17260000	3432800	19965000	3420600	15325000	36848000
YGR177C	ATF2	#N/A	#N/A	0	0	204320	0	0	0
YGR180C	RNR4	#N/A	#N/A	494130	551780	1152200	1138500	943490	733130
YGR184C	UBR1	#N/A	#N/A	562790	1154200	354880	714950	620490	410110
YGR187C	HGH1	#N/A	#N/A	0	293510	1701100	1411300	0	778380
YGR192C	TDH3	#N/A	#N/A	179560000	70182000	239680000	122490000	297210000	153060000
YGR197C	SNG1	#N/A	#N/A	0	0	0	466460	436120	731610
YGR200C	ELP2	#N/A	#N/A	0	0	0	0	0	0
YGR202C	PCT1	#N/A	#N/A	607710	0	1109400	0	0	120090
YGR204W	ADE3	#N/A	#N/A	104690	0	151920	226470	0	266580
YLR043C	TRX1	#N/A	#N/A	0	0	1832900	716770	0	0
YGR210C	YGR210C	#N/A	#N/A	0	73943	0	0	0	0
YGR211W	ZPR1	#N/A	#N/A	0	127280	377310	52508	0	0
YGR218W	CRM1	#N/A	#N/A	5080400	8036000	7630400	11800000	7747500	17743000
YGR224W	AZR1	#N/A	#N/A	1750900	1557600	4522800	2173800	198240	3682200
YGR229C	SMI1	#N/A	#N/A	0	0	0	0	14214000	33283000
YGR231C	PHB2	#N/A	#N/A	0	0	0	0	184950	147680
YGR233C	PHO81	#N/A	#N/A	0	0	108080	0	0	0
YGR234W	YHB1	#N/A	#N/A	20917000	29674000	46048000	55087000	95511000	82290000
YGR235C	MIC26	#N/A	#N/A	0	0	0	0	0	2335000
YGR240C	PFK1	#N/A	#N/A	18177000	9767800	37134000	30807000	13929000	32431000
YGR241C	YAP1802	#N/A	#N/A	0	0	555910	224620	0	818840
YGR244C	LSC2	#N/A	#N/A	0	0	0	0	0	450820
YGR246C	BRF1	#N/A	#N/A	0	0	225960	304500	0	0
YGR253C	PUP2	#N/A	#N/A	0	1894800	3486700	3401500	4019700	5119000
YGR254W	ENO1	#N/A	#N/A	0	127240	1146000	0	1979200	921730
YGR255C	COQ6	#N/A	#N/A	0	0	0	0	0	524250
YGR264C	MES1	#N/A	#N/A	550650	1088600	2682900	3057200	1876500	1470700
YGR274C	TAF1	#N/A	#N/A	0	0	176880	0	0	0
YGR282C	BGL2	#N/A	#N/A	685290	482660	926230	0	3199400	5042600
YGR283C	YGR283C	#N/A	#N/A	5369900	2623000	8541400	3269500	0	0
YGR284C	ERV29	#N/A	#N/A	961940	0	2177200	632460	3987100	6618000
YGR285C	ZUO1	#N/A	#N/A	1814600	1140400	1597600	521580	1353800	696900
YHL004W	MRP4	#N/A	#N/A	0	0	0	0	0	146820
YHL011C	PRS3	#N/A	#N/A	3663300	571120	1232200	1313000	770180	159170
YHL018W	YHL018W	#N/A	#N/A	0	0	2551700	0	0	0
YHL030W	ECM29	#N/A	#N/A	981700	552940	1576400	2423700	1687200	4232300
YHL031C	GOS1	#N/A	#N/A	0	0	0	0	0	1143400
YHL038C	CBP2	#N/A	#N/A	0	0	0	0	876170	753350
YHL039W	EFM1	#N/A	#N/A	1352700	1644700	2466700	2520900	283260	1954800
YHR003C	TCD1	#N/A	#N/A	0	0	0	0	0	0
YHR005C	GPA1	#N/A	#N/A	428370	0	1519900	880640	0	741930
YHR007C	ERG11	#N/A	#N/A	7754300	130990	8862700	346180	2658100	9358500
YHR013C	ARD1	#N/A	#N/A	0	0	418180	422460	0	440930
YHR019C	DED81	#N/A	#N/A	228110	524450	627360	1164400	0	0
YHR020W	YHR020W	#N/A	#N/A	5816400	48149000	11139000	69619000	4756700	32485000
YHR025W	THR1	#N/A	#N/A	0	0	346150	222450	0	409940
YHR027C	RPN1	#N/A	#N/A	7094600	8303400	24235000	21172000	18952000	9779100
YHR030C	SLT2	#N/A	#N/A	808170	444490	606270	1077900	106500	2412400
YHR031C	RRM3	#N/A	#N/A	0	0	34038	0	0	0
YHR033W	YHR033W	#N/A	#N/A	1364400	2242300	1302500	1338500	1283000	5489300
YHR036W	BRL1	#N/A	#N/A	0	0	0	0	0	0
YHR039C	MSC7	#N/A	#N/A	1778200	0	1734800	0	3096100	10300000
YHR042W	NCP1	#N/A	#N/A	3997100	353020	5556500	368370	784660	4060900
YHR047C	AAP1	#N/A	#N/A	0	0	721770	189820	0	0
YHR049W	FSH1	#N/A	#N/A	0	0	0	0	502260	0
YHR062C	RPP1	#N/A	#N/A	6366700	448210	19851000	2698000	0	155850
YHR064C	SSZ1	#N/A	#N/A	2648800	6549800	8218400	9386000	5200700	7693700
YHR072W	ERG7	#N/A	#N/A	58440	0	296110	0	149940	2418300
YHR073W	OSH3	#N/A	#N/A	505950	451220	342520	105540	0	0
YHR074W	QNS1	#N/A	#N/A	0	0	93745	229830	0	0
YHR082C	KSP1	#N/A	#N/A	0	0	432250	444030	0	0
YHR094C	HXT1	#N/A	#N/A	0	0	0	0	0	0
YHR098C	SFB3	#N/A	#N/A	814950	0	699630	0	0	0
YHR099W	TRA1	#N/A	#N/A	662530	590710	1112500	543120	271660	468700
YHR107C	CDC12	#N/A	#N/A	358330	0	553810	391300	379170	261830
YHR108W	GGA2	#N/A	#N/A	0	0	0	0	0	0
YHR111W	UBA4	#N/A	#N/A	1122200	790100	486790	361860	0	320800
YHR115C	DMA1	#N/A	#N/A	0	1172300	890450	410400	1122800	0
YHR117W	TOM71	#N/A	#N/A	0	0	0	0	0	0
YHR119W	SET1	#N/A	#N/A	0	0	0	0	0	0
YHR135C	YCK1	#N/A	#N/A	0	0	0	0	0	499450
YHR137W	ARO9	#N/A	#N/A	3931600	4937100	7146400	12182000	52365000	59787000
YHR174W	ENO2	#N/A	#N/A	12494000	10247000	24124000	14064000	17616000	12583000
YHR183W	GND1	#N/A	#N/A	0	0	85168	49555	256250	0
YHR187W	IKI1	#N/A	#N/A	0	0	0	0	512400	295820
YHR190W	ERG9	#N/A	#N/A	4316000	0	4176900	91098	7151100	20949000
YHR200W	RPN10	#N/A	#N/A	0	652610	1146700	2301000	2007800	3092300
YHR205W	SCH9	#N/A	#N/A	161070	481290	974030	1215200	0	0
YHR208W	BAT1	#N/A	#N/A	0	260240	523520	0	0	0
YHR214C-B	YHR214C-B	#N/A	#N/A	0	0	352050	0	0	0
YHR216W	IMD2	#N/A	#N/A	397380	1143900	2570800	763410	0	0
YIL005W	EPS1	#N/A	#N/A	0	0	0	0	131630	766100
YIL009W	FAA3	#N/A	#N/A	104730	0	900870	139180	547670	394620
YIL016W	SNL1	#N/A	#N/A	0	0	0	0	0	0
YIL021W	RPB3	#N/A	#N/A	0	0	623240	1710100	150820000	623930
YIL022W	TIM44	#N/A	#N/A	0	0	0	0	0	620410
YIL026C	IRR1	#N/A	#N/A	0	95073	0	175900	0	0
YIL027C	EMC5	#N/A	#N/A	0	0	0	0	0	0
YIL030C	SSM4	#N/A	#N/A	0	0	136570	0	223670	154310
YIL039W	TED1	#N/A	#N/A	319630	0	827760	0	691470	1394100
YIL041W	GVP36	#N/A	#N/A	2987700	0	2373000	0	4799800	19927000
YIL043C	CBR1	#N/A	#N/A	3053600	2003700	5003400	1388800	4568000	8662000
YIL047C	SYG1	#N/A	#N/A	145010	186810	0	107270	1197500	726570
YIL053W	GPP1	#N/A	#N/A	0	0	0	765240	0	0
YIL075C	RPN2	#N/A	#N/A	6406200	8242200	24731000	17419000	10426000	8572600
YIL076W	SEC28	#N/A	#N/A	394400	296110	1063300	341370	0	0
YIL078W	THS1	#N/A	#N/A	3135700	4716000	5719500	14867000	4901900	6272200
YIL079C	AIR1	#N/A	#N/A	1832100	805090	1248000	0	0	0
YIL090W	ICE2	#N/A	#N/A	0	0	0	0	0	118320
YIL094C	LYS12	#N/A	#N/A	7099300	13013000	21832000	20187000	9129700	16989000
YIL095W	PRK1	#N/A	#N/A	0	264310	0	0	0	0
YIL107C	PFK26	#N/A	#N/A	66632	553100	0	591940	5135300	4063600
YIL108W	YIL108W	#N/A	#N/A	367840	394860	359270	0	443100	1249300
YIL109C	SEC24	#N/A	#N/A	473160	473350	1276600	1529000	405270	798680
YIL110W	HPM1	#N/A	#N/A	0	291190	564800	0	173390	0
YIL111W	COX5B	#N/A	#N/A	0	0	0	0	0	636570
YIL118W	RHO3	#N/A	#N/A	0	0	1117100	0	223720	1736400
YIL124W	AYR1	#N/A	#N/A	1147100	0	1194000	143460	1893500	10348000
YIL125W	KGD1	#N/A	#N/A	0	0	0	0	483570	1072000
YIL127C	RRT14	#N/A	#N/A	117520000	183020000	378670000	282650000	1050700000	574460000
YIL128W	MET18	#N/A	#N/A	1204000	1176700	1450200	2368300	2559700	5997500
YIL130W	ASG1	#N/A	#N/A	268010	285130	226400	0	0	0
YIL136W	OM45	#N/A	#N/A	0	0	0	0	0	0
YIL137C	TMA108	#N/A	#N/A	0	0	0	0	0	0
YIL142W	CCT2	#N/A	#N/A	8806500	5935800	22417000	11216000	12345000	7981400
YIL155C	GUT2	#N/A	#N/A	0	139940	0	0	12094000	47471000
YIL156W-B	YIL156W-B	#N/A	#N/A	0	0	0	0	0	0
YIR004W	DJP1	#N/A	#N/A	0	0	0	0	0	1002200
YIR038C	GTT1	#N/A	#N/A	0	0	0	0	718010	3081600
YJL002C	OST1	#N/A	#N/A	969740	0	144970	423410	2710400	3757400
YJL008C	CCT8	#N/A	#N/A	21643000	18844000	45634000	41148000	68307000	48937000
YJL012C	VTC4	#N/A	#N/A	0	0	0	0	0	168840
YJL014W	CCT3	#N/A	#N/A	12670000	9905500	25340000	25400000	25078000	19034000
YJL020C	BBC1	#N/A	#N/A	378950	87469	3376100	1372000	190730	785980
YJL026W	RNR2	#N/A	#N/A	360570	0	867890	528590	0	235770
YJL029C	VPS53	#N/A	#N/A	0	0	41316	0	0	0
YJL034W	KAR2	#N/A	#N/A	7371500	9047400	13830000	7492400	6937200	5889500
YJL036W	SNX4	#N/A	#N/A	0	0	197730	0	0	653690
YJL039C	NUP192	#N/A	#N/A	0	0	34592	66580	0	183590
YJL044C	GYP6	#N/A	#N/A	0	0	0	0	0	0
YJL047C	RTT101	#N/A	#N/A	0	0	56928	82610	0	326210
YJL052W	TDH1	#N/A	#N/A	0	0	0	280040	1836700	416510
YJL066C	MPM1	#N/A	#N/A	0	595780	0	620040	8788400	11521000
YJL074C	SMC3	#N/A	#N/A	251020	115640	976140	242790	0	119790
YJL076W	NET1	#N/A	#N/A	10044000	15357000	0	0	117680	71145
YJL080C	SCP160	#N/A	#N/A	57481	0	63906	65144	0	68566
YJL081C	ARP4	#N/A	#N/A	81437	0	539710	0	369490	0
YJL082W	IML2	#N/A	#N/A	104250	0	233850	209850	710090	2666900
YJL085W	EXO70	#N/A	#N/A	0	0	0	0	0	125200
YJL097W	PHS1	#N/A	#N/A	430100	0	0	0	0	3089600
YJL098W	SAP185	#N/A	#N/A	117960	261470	0	273960	0	0
YJL104W	PAM16	#N/A	#N/A	0	0	0	0	0	1193000
YJL111W	CCT7	#N/A	#N/A	8294300	6238700	18127000	13438000	19004000	12744000
YJL117W	PHO86	#N/A	#N/A	182570	0	125960	124390	194550	888980
YJL125C	GCD14	#N/A	#N/A	0	157500	646210	1083500	0	0
YJL130C	URA2	#N/A	#N/A	18477000	15653000	38629000	33454000	36100000	29641000
YKR059W	TIF1	#N/A	#N/A	58933000	136940000	172590000	162480000	33284000	44924000
YJL151C	SNA3	#N/A	#N/A	0	0	0	0	632820	1002800
YJL155C	FBP26	#N/A	#N/A	0	0	0	138200	3902700	5895600
YJL171C	YJL171C	#N/A	#N/A	576780	0	0	0	488050	1081600
YJL178C	ATG27	#N/A	#N/A	0	0	0	0	0	0
YJL180C	ATP12	#N/A	#N/A	0	0	0	0	191970	0
YJL183W	MNN11	#N/A	#N/A	0	0	0	0	0	801760
YJL186W	MNN5	#N/A	#N/A	505820	193590	1304000	627090	1511100	5090200
YJL201W	ECM25	#N/A	#N/A	0	0	0	30061	0	0
YJL204C	RCY1	#N/A	#N/A	0	0	0	96364	0	577500
YJL207C	LAA1	#N/A	#N/A	40609	0	43773	104580	0	0
YJL208C	NUC1	#N/A	#N/A	0	0	885180	451530	0	2064300
YJR007W	SUI2	#N/A	#N/A	2832900	3731400	1971800	2935000	176910	1585500
YJR009C	TDH2	#N/A	#N/A	12111000	1334100	17519000	2124500	1937700	894660
YJR010W	MET3	#N/A	#N/A	0	0	0	0	4371300	895930
YJR031C	GEA1	#N/A	#N/A	0	0	35377	0	0	55704
YJR033C	RAV1	#N/A	#N/A	0	0	0	0	0	0
YJR042W	NUP85	#N/A	#N/A	46907	47147	164290	113470	492440	823680
YJR045C	SSC1	#N/A	#N/A	5350100	11741000	16848000	11245000	14547000	15325000
YJR064W	CCT5	#N/A	#N/A	4654600	4251000	11719000	10008000	7165600	3241200
YJR065C	ARP3	#N/A	#N/A	752900	910340	1850700	14750000	10146000	7030300
YJR068W	RFC2	#N/A	#N/A	1897000	2090900	7047100	1788000	0	172910
YJR072C	NPA3	#N/A	#N/A	4861700	11097000	7273900	16554000	3813900	16120000
YJR073C	OPI3	#N/A	#N/A	0	0	0	0	693440	863100
YJR077C	MIR1	#N/A	#N/A	5246200	5830700	3933600	7714800	54246000	119360000
YJR080C	AIM24	#N/A	#N/A	0	0	0	0	360770	738630
YJR088C	EMC2	#N/A	#N/A	0	0	0	0	3641900	3282600
YJR095W	SFC1	#N/A	#N/A	0	0	0	0	0	1189300
YJR103W	URA8	#N/A	#N/A	0	85620	0	262920	1203900	515680
YJR109C	CPA2	#N/A	#N/A	0	0	0	0	0	0
YJR117W	STE24	#N/A	#N/A	2372500	848070	1320300	430100	738250	4629000
YJR121W	ATP2	#N/A	#N/A	9823900	7076100	15792000	14168000	152830000	318300000
YJR132W	NMD5	#N/A	#N/A	743500	1577700	1562900	1773800	168610	1429900
YJR133W	XPT1	#N/A	#N/A	0	0	0	0	0	0
YJR136C	TTI2	#N/A	#N/A	0	0	0	0	0	70123
YJR137C	MET5	#N/A	#N/A	0	0	0	0	516520	64658
YJR138W	IML1	#N/A	#N/A	32346	97645	70995	11262	0	0
YJR144W	MGM101	#N/A	#N/A	0	1016400	0	0	0	0
YKL008C	LAC1	#N/A	#N/A	0	0	0	0	0	0
YKL010C	UFD4	#N/A	#N/A	165660	177450	131310	508920	0	393600
YKL013C	ARC19	#N/A	#N/A	0	0	221240	313560	850040	1589100
YKL016C	ATP7	#N/A	#N/A	0	0	0	0	4524000	9574700
YKL019W	RAM2	#N/A	#N/A	0	0	0	0	283080	366640
YKL022C	CDC16	#N/A	#N/A	914950	1649100	7383200	4579800	337440	150440
YKL027W	TCD2	#N/A	#N/A	0	0	0	0	0	414230
YKL028W	TFA1	#N/A	#N/A	0	0	0	0	0	0
YKL029C	MAE1	#N/A	#N/A	1024400	4601800	4665700	9208800	0	0
YKL035W	UGP1	#N/A	#N/A	1400600	557160	1121700	729040	4119900	2240900
YKL039W	PTM1	#N/A	#N/A	210560	0	0	0	1019300	2969100
YKL045W	PRI2	#N/A	#N/A	0	0	190030	0	0	0
YKL046C	DCW1	#N/A	#N/A	312400	0	0	0	0	494290
YKL047W	ANR2	#N/A	#N/A	0	0	0	0	0	447020
YKL054C	DEF1	#N/A	#N/A	0	7576700	0	5008300	0	0
YKL056C	TMA19	#N/A	#N/A	224780	0	5319400	1299000	2036100	523250
YKL057C	NUP120	#N/A	#N/A	43761	33615	256440	223060	108310	940310
YKL060C	FBA1	#N/A	#N/A	7654500	3178800	12407000	6684000	7111700	3325500
YKL065C	YET1	#N/A	#N/A	3902800	1509100	1680800	761490	10300000	11527000
YKL077W	YKL077W	#N/A	#N/A	301960	1027500	0	0	433510	1723200
YKL080W	VMA5	#N/A	#N/A	4884700	16094000	14886000	17565000	11442000	12695000
YKL081W	TEF4	#N/A	#N/A	21403000	17625000	31414000	21124000	20956000	35185000
YKL085W	MDH1	#N/A	#N/A	0	0	0	0	234790	0
YKL094W	YJU3	#N/A	#N/A	0	0	0	0	0	675850
YKL100C	YKL100C	#N/A	#N/A	0	0	0	0	0	806900
YKL104C	GFA1	#N/A	#N/A	24959000	31810000	27885000	50949000	56213000	138640000
YKL106W	AAT1	#N/A	#N/A	0	0	321110	468090	69268	63811
YKL110C	KTI12	#N/A	#N/A	0	0	101390	0	0	0
YKL120W	OAC1	#N/A	#N/A	427870	475700	1174300	628760	2394800	4692000
YKL122C	SRP21	#N/A	#N/A	379720	0	658190	0	0	0
YKL126W	YPK1	#N/A	#N/A	797460	1457000	2857600	2904800	628200	2944400
YKL127W	PGM1	#N/A	#N/A	0	17411	96564	60435	0	31194
YKL130C	SHE2	#N/A	#N/A	0	0	0	0	0	3539300
YKL135C	APL2	#N/A	#N/A	215090	451090	251410	810400	0	831970
YKL138C	MRPL31	#N/A	#N/A	0	0	0	0	5847400	4633000
YKL140W	TGL1	#N/A	#N/A	0	0	309630	92854	0	1027900
YKL141W	SDH3	#N/A	#N/A	0	0	0	0	4703600	11358000
YKL145W	RPT1	#N/A	#N/A	7936500	10768000	31717000	26163000	6492200	10779000
YKL148C	SDH1	#N/A	#N/A	481920	76373	468340	1657100	6887500	13828000
YKL150W	MCR1	#N/A	#N/A	0	0	0	0	943670	5058700
YKL152C	GPM1	#N/A	#N/A	7767900	4805200	19028000	10562000	11712000	6527300
YKL173W	SNU114	#N/A	#N/A	182290	770830	444870	414120	517460	238060
YKL179C	COY1	#N/A	#N/A	0	0	0	0	622080	1083100
YKL181W	PRS1	#N/A	#N/A	0	0	265740	0	439100	0
YKL182W	FAS1	#N/A	#N/A	7692300	4702200	19008000	11420000	10024000	10255000
YKL191W	DPH2	#N/A	#N/A	0	0	0	186600	0	308100
YKL193C	SDS22	#N/A	#N/A	0	0	0	0	0	0
YKL195W	MIA40	#N/A	#N/A	0	0	0	0	776130	451730
YKL196C	YKT6	#N/A	#N/A	1768400	2191900	3808500	3023300	0	2229200
YKL205W	LOS1	#N/A	#N/A	581570	1045000	1249400	2038100	760050	2769300
YKL210W	UBA1	#N/A	#N/A	100980	251780	825970	848990	177950	100370
YKL211C	TRP3	#N/A	#N/A	566730	7176400	887880	12139000	13673000	14197000
YKL212W	SAC1	#N/A	#N/A	5976800	833660	6118700	645350	5344000	13695000
YKR001C	VPS1	#N/A	#N/A	8868900	12800000	16892000	17500000	12508000	28766000
YKR008W	RSC4	#N/A	#N/A	0	0	0	0	0	0
YKR014C	YPT52	#N/A	#N/A	0	0	0	0	0	251340
YKR016W	MIC60	#N/A	#N/A	0	0	0	0	0	387950
YKR018C	YKR018C	#N/A	#N/A	80533	116640	342270	463330	773160	1552900
YKR026C	GCN3	#N/A	#N/A	69888	792810	2334200	2771300	2347600	4922900
YKR028W	SAP190	#N/A	#N/A	0	0	155260	184080	0	0
YKR031C	SPO14	#N/A	#N/A	787040	786780	409300	364890	1069300	655100
YKR046C	PET10	#N/A	#N/A	1562400	0	6281600	0	19075000	53371000
YKR048C	NAP1	#N/A	#N/A	1745000	2455900	3670600	2839900	1413300	1600200
YKR065C	PAM17	#N/A	#N/A	0	0	0	0	722880	1799400
YKR067W	GPT2	#N/A	#N/A	0	0	0	0	74173	1802800
YKR082W	NUP133	#N/A	#N/A	36024	216490	83716	577410	21627	900650
YKR086W	PRP16	#N/A	#N/A	0	0	85043	0	0	0
YKR092C	SRP40	#N/A	#N/A	163680000	135310000	118060000	61585000	0	1870300
YKR093W	PTR2	#N/A	#N/A	204420	0	464810	0	0	400320
YLL001W	DNM1	#N/A	#N/A	2060100	2772600	5423600	4720500	2411500	9286800
YLL013C	PUF3	#N/A	#N/A	5164200	8357400	6664200	7060700	7369500	4845700
YLL018C	DPS1	#N/A	#N/A	716510	115700	2435400	4593700	600230	1388600
YLL021W	SPA2	#N/A	#N/A	0	0	0	103000	0	132980
YLL023C	POM33	#N/A	#N/A	2140000	591220	2887500	363460	2144700	8467000
YLL026W	HSP104	#N/A	#N/A	840730	1066700	3198800	3307800	870280	63744
YLL040C	VPS13	#N/A	#N/A	0	0	0	0	0	0
YLL041C	SDH2	#N/A	#N/A	0	0	0	0	2595400	4766700
YLL048C	YBT1	#N/A	#N/A	48258	0	0	0	0	677540
YLL056C	YLL056C	#N/A	#N/A	0	0	0	0	0	0
YLR008C	PAM18	#N/A	#N/A	0	0	0	0	0	2200600
YLR017W	MEU1	#N/A	#N/A	0	2562000	0	3355100	1871100	3962000
YLR027C	AAT2	#N/A	#N/A	0	0	0	468110	0	275500
YLR032W	RAD5	#N/A	#N/A	0	0	0	0	0	0
YLR034C	SMF3	#N/A	#N/A	0	0	0	0	0	0
YLR044C	PDC1	#N/A	#N/A	17858000	9572500	27919000	16807000	9795500	7049600
YLR056W	ERG3	#N/A	#N/A	5933100	2629200	8060100	2770700	4411500	15227000
YLR060W	FRS1	#N/A	#N/A	0	0	239110	515940	0	0
YLR071C	RGR1	#N/A	#N/A	229390	547630	591600	208740	85609	541110
YLR081W	GAL2	#N/A	#N/A	0	0	0	0	17065000	27232000
YLR083C	EMP70	#N/A	#N/A	0	0	0	0	307730	595090
YLR095C	IOC2	#N/A	#N/A	0	0	0	125500	0	0
YLR100W	ERG27	#N/A	#N/A	9946600	287630	15799000	2046200	9974400	30285000
YLR113W	HOG1	#N/A	#N/A	3037400	5306400	4947300	6689600	2610900	2206900
YLR115W	CFT2	#N/A	#N/A	1351300	0	818830	243960	0	0
YLR143W	DPH6	#N/A	#N/A	0	215330	196930	647330	0	175840
YLR148W	PEP3	#N/A	#N/A	562110	237090	87619	0	29851	146220
YLR150W	STM1	#N/A	#N/A	9730800	27383000	36405000	17291000	20771000	15319000
YLR153C	ACS2	#N/A	#N/A	7903600	9134100	19385000	13696000	7979000	8423300
YLR166C	SEC10	#N/A	#N/A	13405000	985200	0	0	0	113220
YLR174W	IDP2	#N/A	#N/A	0	0	0	0	0	228720
YLR180W	SAM1	#N/A	#N/A	60123000	124590000	79504000	54809000	87131000	50775000
YLR182W	SWI6	#N/A	#N/A	0	0	205240	0	0	0
YLR196W	PWP1	#N/A	#N/A	8317000	15411000	37626000	12300000	18459000	6331900
YLR201C	COQ9	#N/A	#N/A	0	0	0	0	1017200	3299300
YLR203C	MSS51	#N/A	#N/A	0	0	0	0	0	371130
YLR208W	SEC13	#N/A	#N/A	114760	2790100	923140	4816500	9227700	7312900
YLR214W	FRE1	#N/A	#N/A	203520	0	0	0	0	0
YLR220W	CCC1	#N/A	#N/A	0	0	0	0	0	707260
YLR229C	CDC42	#N/A	#N/A	3022500	1075700	3536100	0	0	6097400
YLR243W	GPN3	#N/A	#N/A	0	535790	425960	1864600	0	2328200
YLR249W	YEF3	#N/A	#N/A	50371000	48444000	80631000	58605000	15454000	16035000
YLR259C	HSP60	#N/A	#N/A	2579600	2037000	11821000	3731100	11297000	8101700
YLR268W	SEC22	#N/A	#N/A	0	0	0	0	0	0
YLR274W	MCM5	#N/A	#N/A	0	0	54175	0	0	0
YLR277C	YSH1	#N/A	#N/A	0	0	0	106660	0	537970
YLR290C	YLR290C	#N/A	#N/A	231280	610000	0	0	0	1843100
YLR291C	GCD7	#N/A	#N/A	1028100	541880	1178000	1432600	3395000	4872100
YLR293C	GSP1	#N/A	#N/A	4856200	6828100	12121000	12686000	27138000	7080400
YLR303W	MET17	#N/A	#N/A	228280	0	726980	0	0	0
YLR304C	ACO1	#N/A	#N/A	0	0	0	0	276280	177120
YLR305C	STT4	#N/A	#N/A	11404	0	0	31119	0	180910
YLR314C	CDC3	#N/A	#N/A	0	0	74419	0	0	0
YLR319C	BUD6	#N/A	#N/A	0	0	0	0	0	0
YLR324W	PEX30	#N/A	#N/A	394040	0	429970	238760	0	615960
YLR330W	CHS5	#N/A	#N/A	0	258430	0	213680	0	0
YLR332W	MID2	#N/A	#N/A	0	0	0	0	0	1446100
YLR342W	FKS1	#N/A	#N/A	6353300	3794100	5849400	6640400	3537300	6627100
YLR347C	KAP95	#N/A	#N/A	2607200	4915300	8403300	9701500	3360600	6956000
YLR354C	TAL1	#N/A	#N/A	101860	0	365800	0	0	0
YLR355C	ILV5	#N/A	#N/A	0	0	411050	570340	575230	637090
YLR370C	ARC18	#N/A	#N/A	0	0	0	0	2822900	2800900
YLR372W	ELO3	#N/A	#N/A	8154100	1041300	5468200	2286500	5759000	6992000
YLR373C	VID22	#N/A	#N/A	0	0	25655	35689	0	141770
YLR378C	SEC61	#N/A	#N/A	4395300	852950	3042900	1091800	5393700	8923200
YLR380W	CSR1	#N/A	#N/A	0	920100	981120	1546600	0	1504700
YLR382C	NAM2	#N/A	#N/A	0	0	0	0	98502	131370
YLR384C	IKI3	#N/A	#N/A	300810	150050	239290	357710	1244700	552080
YLR386W	VAC14	#N/A	#N/A	0	0	308790	335810	80053	382140
YLR396C	VPS33	#N/A	#N/A	0	420690	0	0	0	514670
YLR398C	SKI2	#N/A	#N/A	0	0	0	0	310310	0
YLR410W	VIP1	#N/A	#N/A	122330	320870	505220	722310	0	0
YLR413W	INA1	#N/A	#N/A	942610	360140	226520	0	0	0
YLR418C	CDC73	#N/A	#N/A	0	0	581710	444210	0	339990
YLR421C	RPN13	#N/A	#N/A	0	1176900	2346900	1743400	1819500	1775300
YLR432W	IMD3	#N/A	#N/A	2592400	10932000	9007300	7027900	347200	0
YLR447C	VMA6	#N/A	#N/A	1371600	0	663700	47980	901700	3117700
YLR452C	SST2	#N/A	#N/A	491240	676920	1344400	654190	0	0
YLR454W	FMP27	#N/A	#N/A	16827	0	0	0	0	16156
YLR460C	YLR460C	#N/A	#N/A	0	0	0	275110	1295000	0
YML001W	YPT7	#N/A	#N/A	2151100	360160	2009400	377150	2771400	6301400
YML008C	ERG6	#N/A	#N/A	26486000	371400	55003000	235150	24329000	106170000
YML010W	SPT5	#N/A	#N/A	0	2779500	69167	1192900	165230	276210
YML012W	ERV25	#N/A	#N/A	694850	0	0	0	0	2664700
YML013W	UBX2	#N/A	#N/A	0	0	0	0	7602800	2806800
YML016C	PPZ1	#N/A	#N/A	326540	559310	0	427690	0	0
YML022W	APT1	#N/A	#N/A	0	96736	659010	171300	0	0
YML025C	YML6	#N/A	#N/A	0	0	691420	103810	674140	396230
YML028W	TSA1	#N/A	#N/A	0	697380	1376100	339640	1429600	508370
YML045W	YML045W	#N/A	#N/A	0	0	294210	0	0	0
YML048W	GSF2	#N/A	#N/A	4433900	2180400	4408300	4007300	8794300	20177000
YML049C	RSE1	#N/A	#N/A	145010	203690	142100	0	0	0
YML052W	SUR7	#N/A	#N/A	0	2310700	0	2554300	1268900	4516100
YML054C	CYB2	#N/A	#N/A	0	0	0	0	152110	110490
YML056C	IMD4	#N/A	#N/A	14217000	33979000	33840000	17034000	1186200	424810
YML057W	CMP2	#N/A	#N/A	0	0	0	0	0	87310
YML059C	NTE1	#N/A	#N/A	47148	119110	57507	0	0	0
YML061C	PIF1	#N/A	#N/A	0	0	66140	0	0	0
YML067C	ERV41	#N/A	#N/A	0	0	0	0	0	0
YML069W	POB3	#N/A	#N/A	1318700	0	229260	330350	0	0
YML070W	DAK1	#N/A	#N/A	6317800	7183600	1561200	1264600	1171000	1459900
YML071C	COG8	#N/A	#N/A	0	0	0	0	100150	924150
YML072C	TCB3	#N/A	#N/A	3386600	275320	1612700	374790	1309700	2746900
YML075C	HMG1	#N/A	#N/A	480640	137230	237020	42449	0	945650
YML085C	TUB1	#N/A	#N/A	8957400	21452000	16044000	26444000	51955000	92323000
YML086C	ALO1	#N/A	#N/A	2378100	0	4720500	0	8062200	29719000
YML092C	PRE8	#N/A	#N/A	0	0	0	0	2622000	1108000
YML117W	NAB6	#N/A	#N/A	0	339300	784260	422210	0	161500
YML120C	NDI1	#N/A	#N/A	1586200	0	3082700	0	38124000	114590000
YML124C	TUB3	#N/A	#N/A	2247900	3374200	2229100	4737600	6715600	13665000
YML125C	PGA3	#N/A	#N/A	183100	317390	925150	1639400	0	1799300
YML126C	ERG13	#N/A	#N/A	0	1511100	1284900	5256400	4188400	2659700
YML127W	RSC9	#N/A	#N/A	0	0	0	0	0	815180
YML128C	MSC1	#N/A	#N/A	0	0	0	0	0	737800
YML129C	COX14	#N/A	#N/A	0	0	0	0	1473700	2349300
YML130C	ERO1	#N/A	#N/A	913560	0	1781900	0	2125600	4340500
YML131W	YML131W	#N/A	#N/A	0	0	0	0	1031900	453370
YMR004W	MVP1	#N/A	#N/A	8044800	7190200	16336000	15350000	19556000	16928000
YMR008C	PLB1	#N/A	#N/A	43479000	48300000	27011000	32846000	15184000	9449200
YMR012W	CLU1	#N/A	#N/A	1254400	1077200	2491300	3977500	2492200	5094800
YMR015C	ERG5	#N/A	#N/A	2109600	264190	1709600	434270	793140	4496100
YMR033W	ARP9	#N/A	#N/A	0	177760	299690	261390	0	0
YMR039C	SUB1	#N/A	#N/A	0	0	1475800	0	0	0
YMR056C	AAC1	#N/A	#N/A	2548100	196530	7683100	4271200	27533000	53686000
YMR058W	FET3	#N/A	#N/A	0	605900	1122300	1379400	1420900	4470000
YMR061W	RNA14	#N/A	#N/A	0	0	0	0	0	0
YMR071C	TVP18	#N/A	#N/A	0	0	0	0	1770500	4443100
YMR076C	PDS5	#N/A	#N/A	0	0	0	82355	0	210950
YMR079W	SEC14	#N/A	#N/A	0	0	0	0	0	0
YMR080C	NAM7	#N/A	#N/A	281360	453530	181250	216100	0	0
YMR091C	NPL6	#N/A	#N/A	0	0	0	0	0	0
YMR097C	MTG1	#N/A	#N/A	883100	960270	537670	435010	0	0
YMR099C	YMR099C	#N/A	#N/A	27107	0	549600	95304	514000	1907900
YMR104C	YPK2	#N/A	#N/A	141060	172910	190570	178540	0	0
YMR108W	ILV2	#N/A	#N/A	3639300	6257000	6119800	10626000	12701000	22230000
YMR109W	MYO5	#N/A	#N/A	0	0	486990	174720	0	0
YMR110C	HFD1	#N/A	#N/A	2454300	806130	1291000	695810	2599400	6416900
YMR116C	ASC1	#N/A	#N/A	44602000	68284000	83516000	82833000	106420000	87624000
YMR145C	NDE1	#N/A	#N/A	14527000	6441200	22338000	6879400	38763000	114360000
YMR146C	TIF34	#N/A	#N/A	8707100	14053000	19016000	16950000	10000000	12380000
YMR152W	YIM1	#N/A	#N/A	0	0	0	0	620580	1629500
YMR170C	ALD2	#N/A	#N/A	0	0	0	0	0	0
YMR183C	SSO2	#N/A	#N/A	2850100	0	4255200	0	6902800	13084000
YMR186W	HSC82	#N/A	#N/A	69158000	100280000	166850000	164990000	120550000	91067000
YMR197C	VTI1	#N/A	#N/A	32673000	64787000	35913000	30015000	0	107650000
YMR202W	ERG2	#N/A	#N/A	13644000	0	16655000	0	14404000	20616000
YMR203W	TOM40	#N/A	#N/A	1562500	0	1621900	0	4681800	10146000
YMR205C	PFK2	#N/A	#N/A	13691000	1139500	28760000	21466000	21905000	27813000
YMR209C	YMR209C	#N/A	#N/A	0	0	0	0	0	295370
YMR212C	EFR3	#N/A	#N/A	276780	0	35296	25468	0	0
YMR215W	GAS3	#N/A	#N/A	183700	0	0	0	0	0
YMR217W	GUA1	#N/A	#N/A	3053900	7999300	7532200	7165900	2024000	2107600
YMR218C	TRS130	#N/A	#N/A	0	114260	0	123030	0	279470
YMR231W	PEP5	#N/A	#N/A	428390	573480	354400	150700	0	0
YMR235C	RNA1	#N/A	#N/A	1300300	2217500	4181300	6361400	1368100	3403700
YMR237W	BCH1	#N/A	#N/A	72075	54688	125500	283320	277660	607270
YMR238W	DFG5	#N/A	#N/A	260120	0	0	0	0	0
YMR240C	CUS1	#N/A	#N/A	0	0	244440	0	0	0
YMR241W	YHM2	#N/A	#N/A	2855000	2334200	3157500	3506100	5940300	21754000
YMR243C	ZRC1	#N/A	#N/A	778080	653400	2088500	542020	0	1265700
YMR246W	FAA4	#N/A	#N/A	18827000	21658000	38053000	40394000	29569000	27488000
YMR247C	RKR1	#N/A	#N/A	677730	1200600	1941400	1201600	648430	802010
YMR259C	TRM732	#N/A	#N/A	155520	0	77546	375720	0	162190
YMR261C	TPS3	#N/A	#N/A	0	0	0	0	0	0
YMR272C	SCS7	#N/A	#N/A	2866900	126430	1502000	663450	917360	4613000
YMR277W	FCP1	#N/A	#N/A	0	0	0	0	0	0
YMR282C	AEP2	#N/A	#N/A	0	0	0	0	0	210290
YMR287C	DSS1	#N/A	#N/A	0	0	0	0	538410	305900
YMR288W	HSH155	#N/A	#N/A	119740	91124	206110	0	0	141440
YMR296C	LCB1	#N/A	#N/A	856980	0	801370	548540	386200	3459600
YMR302C	YME2	#N/A	#N/A	600600	1339900	250100	323880	1055700	6724100
YMR305C	SCW10	#N/A	#N/A	0	0	0	0	746180	2688400
YMR307W	GAS1	#N/A	#N/A	11847000	0	14708000	0	5084700	12411000
YMR308C	PSE1	#N/A	#N/A	3457400	5199100	5962400	5502600	4261800	10212000
YMR309C	NIP1	#N/A	#N/A	5268700	6724500	9362500	7435500	3647600	8960300
YMR310C	YMR310C	#N/A	#N/A	12898000	9830900	19801000	9550900	0	139900
YMR313C	TGL3	#N/A	#N/A	0	0	0	0	0	556910
YMR314W	PRE5	#N/A	#N/A	0	0	377400	71209	0	0
YNL001W	DOM34	#N/A	#N/A	0	0	221550	650790	0	0
YNL005C	MRP7	#N/A	#N/A	662310	0	0	0	0	0
YNL006W	LST8	#N/A	#N/A	1295400	629330	937590	943280	0	578350
YNL007C	SIS1	#N/A	#N/A	257840	143930	657980	193490	0	0
YNL014W	HEF3	#N/A	#N/A	0	406120	346100	47202	0	0
YNL016W	PUB1	#N/A	#N/A	669150	743010	2020000	1642500	1382700	916370
YNL022C	RCM1	#N/A	#N/A	0	0	1565500	0	0	0
YNL037C	IDH1	#N/A	#N/A	5992900	5203000	17789000	14775000	59642000	103030000
YNL041C	COG6	#N/A	#N/A	54833	244010	146210	103520	0	1053700
YNL044W	YIP3	#N/A	#N/A	2899200	0	9233700	0	1443300	4904600
YNL048W	ALG11	#N/A	#N/A	0	0	156130	0	174680	404020
YNL050C	YNL050C	#N/A	#N/A	5353800	5927100	5509000	2112500	0	0
YNL051W	COG5	#N/A	#N/A	0	0	0	0	0	649560
YNL055C	POR1	#N/A	#N/A	9959000	1903900	7573200	2663800	43378000	96764000
YNL062C	GCD10	#N/A	#N/A	0	0	0	0	0	0
YNL064C	YDJ1	#N/A	#N/A	15474000	141060000	31215000	129860000	42778000	43697000
YNL071W	LAT1	#N/A	#N/A	0	420230	1212800	789620	8693800	5986700
YNL085W	MKT1	#N/A	#N/A	951930	744850	291910	191980	755110	579600
YNL087W	TCB2	#N/A	#N/A	356570	26895	68549	0	54594	44827
YNL091W	NST1	#N/A	#N/A	0	0	466600	333130	628150	368400
YNL098C	RAS2	#N/A	#N/A	656590	0	1682800	0	583390	3354400
YNL102W	POL1	#N/A	#N/A	0	0	146880	45636	0	0
YNL115C	YNL115C	#N/A	#N/A	0	0	0	0	0	494000
YNL116W	DMA2	#N/A	#N/A	0	134480	0	0	0	0
YNL121C	TOM70	#N/A	#N/A	2502800	2067300	1591600	153300	4219600	12844000
YNL131W	TOM22	#N/A	#N/A	332530	0	472660	0	0	257610
YNL138W	SRV2	#N/A	#N/A	899570	87344	2308000	864300	2371100	6859700
YNL141W	AAH1	#N/A	#N/A	0	0	0	410230	0	0
YNL154C	YCK2	#N/A	#N/A	0	0	0	0	0	259830
YNL156C	NSG2	#N/A	#N/A	0	0	0	0	0	1666100
YNL160W	YGP1	#N/A	#N/A	0	0	0	0	569840	431830
YNL181W	YNL181W	#N/A	#N/A	0	0	0	0	0	645940
YNL186W	UBP10	#N/A	#N/A	35353000	9033500	612350	0	948980	171290
YNL189W	SRP1	#N/A	#N/A	3934200	6970800	6667100	7496200	2372600	1760200
YNL192W	CHS1	#N/A	#N/A	0	0	0	0	0	0
YNL193W	YNL193W	#N/A	#N/A	74272	227450	46944	91990	195140	234040
YNL197C	WHI3	#N/A	#N/A	0	0	541620	0	0	0
YNL209W	SSB2	#N/A	#N/A	943380	1945800	1957500	2752000	1043900	1472400
YNL212W	VID27	#N/A	#N/A	578360	0	1634000	230360	223740	561570
YNL218W	MGS1	#N/A	#N/A	0	0	0	0	0	0
YNL219C	ALG9	#N/A	#N/A	477530	0	0	0	0	1172300
YNL221C	POP1	#N/A	#N/A	5892800	913710	18795000	2525400	0	95009
YNL229C	URE2	#N/A	#N/A	0	423470	0	0	1845100	1764200
YNL236W	SIN4	#N/A	#N/A	165900	296750	571650	0	0	1478200
YNL239W	LAP3	#N/A	#N/A	0	0	0	0	0	0
YNL241C	ZWF1	#N/A	#N/A	0	0	0	0	143200	0
YNL243W	SLA2	#N/A	#N/A	906110	1381400	1243900	1411500	0	962620
YNL252C	MRPL17	#N/A	#N/A	0	0	0	32245000	0	0
YNL258C	DSL1	#N/A	#N/A	41670	0	222320	0	0	250530
YNL263C	YIF1	#N/A	#N/A	0	0	0	0	0	1047500
YNL267W	PIK1	#N/A	#N/A	949460	1059100	439870	953720	166180	0
YNL273W	TOF1	#N/A	#N/A	0	0	46631	0	0	0
YNL280C	ERG24	#N/A	#N/A	160190	0	0	0	0	0
YNL281W	HCH1	#N/A	#N/A	455850	1974000	4061700	1825800	0	0
YNL282W	POP3	#N/A	#N/A	1606100	0	3900000	0	0	0
YNL287W	SEC21	#N/A	#N/A	7121400	4650900	9068900	8113000	8763500	19609000
YNL288W	CAF40	#N/A	#N/A	330270	278840	0	569620	238960	4569600
YNL290W	RFC3	#N/A	#N/A	4319600	1984200	8681200	1792600	0	1484000
YNL297C	MON2	#N/A	#N/A	17957	123910	174770	351710	49831	260100
YNL299W	TRF5	#N/A	#N/A	498620	0	0	0	0	0
YNL307C	MCK1	#N/A	#N/A	2999300	4896500	6952200	6172400	1066000	2804300
YNL313C	EMW1	#N/A	#N/A	885270	2056200	2771500	3028200	262090	1434700
YNL323W	LEM3	#N/A	#N/A	381500	0	340080	0	226530	376330
YNL330C	RPD3	#N/A	#N/A	0	187260	282200	0	0	0
YNR001C	CIT1	#N/A	#N/A	0	0	0	0	6740700	6171100
YNR008W	LRO1	#N/A	#N/A	0	0	0	0	0	0
YNR011C	PRP2	#N/A	#N/A	0	0	85483	0	0	0
YNR016C	ACC1	#N/A	#N/A	9127900	8245100	21259000	14510000	8154100	7955700
YNR017W	TIM23	#N/A	#N/A	0	0	361700	0	0	0
YNR018W	RCF2	#N/A	#N/A	0	0	0	0	0	1306400
YNR021W	YNR021W	#N/A	#N/A	3024600	235100	2437200	0	2095400	5638100
YNR024W	MPP6	#N/A	#N/A	0	0	0	0	0	0
YNR029C	YNR029C	#N/A	#N/A	80033	149770	646110	296740	0	0
YNR030W	ALG12	#N/A	#N/A	0	0	0	0	0	306730
YNR035C	ARC35	#N/A	#N/A	1092200	0	1870900	2196000	1370900	1021200
YNR043W	MVD1	#N/A	#N/A	0	0	0	164190	0	0
YOL004W	SIN3	#N/A	#N/A	160090	0	270210	0	0	0
YOL012C	HTZ1	#N/A	#N/A	774020	995340	1751900	954140	2438900	2376300
YOL018C	TLG2	#N/A	#N/A	0	0	0	0	0	290440
YOL025W	LAG2	#N/A	#N/A	0	1766300	0	4464300	0	133920
YOL027C	MDM38	#N/A	#N/A	2285100	0	5831800	95741	5405500	16110000
YOL030W	GAS5	#N/A	#N/A	479320	0	1853100	0	9354100	1771700
YOL038W	PRE6	#N/A	#N/A	325990	691000	2453600	1171900	6915600	2722200
YOL045W	PSK2	#N/A	#N/A	5070	0	1268900	1117500	102740	5056600
YOL053W	AIM39	#N/A	#N/A	0	0	0	0	0	465070
YOL059W	GPD2	#N/A	#N/A	5541800	2942100	5611200	1939800	0	0
YOL061W	PRS5	#N/A	#N/A	1598100	774870	920180	2375300	3142800	4829100
YOL080C	REX4	#N/A	#N/A	38857000	12365000	22495000	11831000	60796000	32761000
YOL086C	ADH1	#N/A	#N/A	20824000	24020000	42814000	41807000	46907000	26436000
YOL090W	MSH2	#N/A	#N/A	18145000	39001000	26570000	24074000	94559	123590
YOL092W	YPQ1	#N/A	#N/A	0	0	0	0	0	588510
YOL094C	RFC4	#N/A	#N/A	720410	407660	590620	0	0	0
YOL096C	COQ3	#N/A	#N/A	0	0	0	0	0	724020
YOL102C	TPT1	#N/A	#N/A	0	556870	1087400	1110500	1383000	1033600
YOL115W	PAP2	#N/A	#N/A	1586300	0	2205800	68793	294700	0
YOL129W	VPS68	#N/A	#N/A	0	0	0	0	1699500	1937400
YOL139C	CDC33	#N/A	#N/A	0	0	0	0	0	0
YOL141W	PPM2	#N/A	#N/A	0	112550	0	217160	0	0
YOL145C	CTR9	#N/A	#N/A	408470	893820	1840700	1132300	58746	782110
YOL147C	PEX11	#N/A	#N/A	0	0	0	0	2285400	5467300
YOR008C-A	YOR008C-A	#N/A	#N/A	0	458240	0	0	0	0
YOR014W	RTS1	#N/A	#N/A	0	0	50632	72975	0	188050
YOR017W	PET127	#N/A	#N/A	341810	91146	113320	0	129630	244050
YOR035C	SHE4	#N/A	#N/A	0	0	0	53092	0	392650
YOR043W	WHI2	#N/A	#N/A	0	0	0	185130	0	411620
YOR046C	DBP5	#N/A	#N/A	6743000	19406000	14794000	16864000	4166800	18624000
YOR051C	ETT1	#N/A	#N/A	5537300	6358100	22651000	15021000	4157100	4415100
YOR065W	CYT1	#N/A	#N/A	1746000	0	1888800	0	10748000	23400000
YOR069W	VPS5	#N/A	#N/A	0	0	45569	0	0	0
YOR085W	OST3	#N/A	#N/A	404020	0	0	0	0	372140
YOR086C	TCB1	#N/A	#N/A	2039000	205210	1174200	89235	2415300	4251800
YOR089C	VPS21	#N/A	#N/A	494350	0	1339900	0	0	3265700
YOR091W	TMA46	#N/A	#N/A	298990	1557400	2159600	3080700	0	0
YOR099W	KTR1	#N/A	#N/A	239280	0	748120	0	1970500	2384400
YOR101W	RAS1	#N/A	#N/A	0	0	250280	0	0	1026200
YOR112W	CEX1	#N/A	#N/A	457090	760690	395450	868860	0	1645400
YOR116C	RPO31	#N/A	#N/A	0	0	0	0	0	0
YOR117W	RPT5	#N/A	#N/A	5395500	6936000	18247000	15345000	12717000	13579000
YOR123C	LEO1	#N/A	#N/A	294640	1087500	1301000	1030100	0	624740
YOR132W	VPS17	#N/A	#N/A	644260	0	844320	115540	1128300	739770
YOR136W	IDH2	#N/A	#N/A	9065600	7793400	21898000	28294000	61344000	187440000
YOR151C	RPB2	#N/A	#N/A	1588300	5252500	4471800	7631700	10438000	9789100
YOR153W	PDR5	#N/A	#N/A	190240	0	38325	0	0	0
YOR160W	MTR10	#N/A	#N/A	1508200	1202100	626400	1162700	474930	1549000
YOR165W	SEY1	#N/A	#N/A	1255500	0	846010	0	746000	4000600
YOR171C	LCB4	#N/A	#N/A	290470	0	1319600	376000	331480	4386100
YOR175C	ALE1	#N/A	#N/A	407140	0	0	0	0	282870
YOR176W	HEM15	#N/A	#N/A	2187700	0	4686300	0	1019200	3743700
YOR184W	SER1	#N/A	#N/A	0	0	60160	99039	141400	435320
YOR187W	TUF1	#N/A	#N/A	0	0	1111500	922680	2412900	651910
YOR204W	DED1	#N/A	#N/A	10504000	13751000	21070000	10838000	5406700	2097000
YOR207C	RET1	#N/A	#N/A	673280	1055100	924640	1078100	0	91190
YOR212W	STE4	#N/A	#N/A	0	0	0	0	0	1578800
YOR217W	RFC1	#N/A	#N/A	1292500	452020	4587400	318650	451840	260010
YOR222W	ODC2	#N/A	#N/A	0	0	0	0	459660	1102900
YOR230W	WTM1	#N/A	#N/A	0	0	340660	1119300	692650	1841100
YOR233W	KIN4	#N/A	#N/A	69339	348200	79148	0	0	0
YOR239W	ABP140	#N/A	#N/A	408700	0	389140	318020	613230	0
YOR241W	MET7	#N/A	#N/A	0	88150	0	0	0	0
YOR254C	SEC63	#N/A	#N/A	2254000	180880	1602100	258470	863700	1882600
YOR259C	RPT4	#N/A	#N/A	11506000	8812000	35725000	27501000	25300000	27868000
YOR260W	GCD1	#N/A	#N/A	12079000	2540600	1617000	1257000	437860	1377500
YOR261C	RPN8	#N/A	#N/A	1494700	3213100	8212100	8666300	5140000	4950100
YOR270C	VPH1	#N/A	#N/A	286810	0	912550	0	0	488090
YOR271C	FSF1	#N/A	#N/A	0	0	243250	0	1341300	1460700
YOR273C	TPO4	#N/A	#N/A	0	0	0	0	0	159380
YOR288C	MPD1	#N/A	#N/A	0	0	106930	0	2922300	0
YOR303W	CPA1	#N/A	#N/A	1058800	0	2503500	1961900	539230	588300
YOR304W	ISW2	#N/A	#N/A	0	117730	0	0	0	84053
YOR317W	FAA1	#N/A	#N/A	3588100	1135100	5715200	2488300	3480500	14889000
YOR323C	PRO2	#N/A	#N/A	0	0	51166	58003	0	0
YOR326W	MYO2	#N/A	#N/A	1197900	1025600	1868500	1129600	374550	3909200
YOR329C	SCD5	#N/A	#N/A	0	0	0	0	0	0
YOR335C	ALA1	#N/A	#N/A	120860	532570	1675400	2177800	140830	0
YOR353C	SOG2	#N/A	#N/A	0	0	0	0	0	0
YOR354C	MSC6	#N/A	#N/A	0	0	0	0	0	905460
YOR356W	CIR2	#N/A	#N/A	559580	0	1013700	0	2724300	10816000
YOR361C	PRT1	#N/A	#N/A	5270300	8646500	9885300	9524100	3232700	4490800
YOR362C	PRE10	#N/A	#N/A	0	0	500000	359760	2639100	895000
YOR370C	MRS6	#N/A	#N/A	0	0	0	0	0	915310
YOR374W	ALD4	#N/A	#N/A	0	0	0	0	1376600	965600
YOR375C	GDH1	#N/A	#N/A	939450	169870	2843000	2030500	1687200	3417800
YPL004C	LSP1	#N/A	#N/A	0	0	111330	0	0	381980
YPL009C	TAE2	#N/A	#N/A	1469700	81288	1229500	71972	1572000	1119200
YPL010W	RET3	#N/A	#N/A	509860	755350	1173500	1303400	0	464610
YPL015C	HST2	#N/A	#N/A	0	308780	446130	427020	0	768990
YPL023C	MET12	#N/A	#N/A	0	0	240540	0	0	0
YPL029W	SUV3	#N/A	#N/A	0	0	0	0	56132	39476
YPL031C	PHO85	#N/A	#N/A	0	0	0	0	0	0
YPL032C	SVL3	#N/A	#N/A	0	0	269640	0	286210	381180
YPL048W	CAM1	#N/A	#N/A	389160	0	0	0	841050	556650
YPL050C	MNN9	#N/A	#N/A	95077	93614	392490	0	862150	1097000
YPL058C	PDR12	#N/A	#N/A	593810	918470	320840	304740	124120	522190
YPL061W	ALD6	#N/A	#N/A	1376500	393830	2848900	2087500	2911800	2180900
YPL063W	TIM50	#N/A	#N/A	640660	0	876670	258570	2072400	10315000
YPL078C	ATP4	#N/A	#N/A	0	0	1573200	0	17353000	28227000
YPL082C	MOT1	#N/A	#N/A	27374	45858	0	0	0	0
YPL084W	BRO1	#N/A	#N/A	312770	671820	875060	1625700	185860	1339800
YPL085W	SEC16	#N/A	#N/A	0	0	0	0	69383	0
YPL086C	ELP3	#N/A	#N/A	346150	163170	832340	697440	224350	0
YPL087W	YDC1	#N/A	#N/A	0	0	0	0	0	648950
YPL094C	SEC62	#N/A	#N/A	0	0	0	0	0	232870
YPL106C	SSE1	#N/A	#N/A	3556300	4945900	14655000	11978000	3976100	1723100
YPL110C	GDE1	#N/A	#N/A	506930	1675400	325890	939300	186310	231670
YPL120W	VPS30	#N/A	#N/A	109160	177140	330790	313550	3270000	2656300
YPL125W	KAP120	#N/A	#N/A	0	0	41412	176830	0	336310
YPL127C	HHO1	#N/A	#N/A	0	2123400	743200	510680	0	681660
YPL128C	TBF1	#N/A	#N/A	0	0	0	0	0	181040
YPL129W	TAF14	#N/A	#N/A	0	0	0	0	0	0
YPL134C	ODC1	#N/A	#N/A	0	0	0	0	1254100	5192700
YPL139C	UME1	#N/A	#N/A	0	0	259070	0	0	0
YPL154C	PEP4	#N/A	#N/A	8620000	0	12331000	0	29422000	52895000
YPL157W	TGS1	#N/A	#N/A	2684500	678740	1115400	393550	0	0
YPL160W	CDC60	#N/A	#N/A	0	36205	845370	351380	0	0
YPL161C	BEM4	#N/A	#N/A	28534	42831	82492	106870	245080	1717500
YPL173W	MRPL40	#N/A	#N/A	0	0	770740	0	656520	0
YPL183C	RTT10	#N/A	#N/A	0	0	0	70228	0	0
YPL199C	YPL199C	#N/A	#N/A	0	0	0	0	0	2722900
YPL204W	HRR25	#N/A	#N/A	2539100	2561100	2910700	1985600	1640500	441440
YPL206C	PGC1	#N/A	#N/A	0	0	0	0	0	1054600
YPL207W	TYW1	#N/A	#N/A	0	0	230340	203990	158260	1078200
YPL210C	SRP72	#N/A	#N/A	707380	516270	1686800	411380	1259900	860790
YPL215W	CBP3	#N/A	#N/A	0	0	470070	399100	621720	5242800
YPL218W	SAR1	#N/A	#N/A	3672500	2170700	4581500	3644000	4232000	7128200
YPL225W	YPL225W	#N/A	#N/A	689180	0	810250	921060	3114500	2989500
YPL226W	NEW1	#N/A	#N/A	1402200	2391800	2724600	3455900	0	0
YPL231W	FAS2	#N/A	#N/A	7296600	3547400	17365000	9232700	8412600	11243000
YPL232W	SSO1	#N/A	#N/A	2269200	550070	2436500	0	4489500	6513300
YPL234C	VMA11	#N/A	#N/A	0	0	0	0	0	4292700
YPL235W	RVB2	#N/A	#N/A	7635300	16812000	16019000	26952000	21614000	33983000
YPL237W	SUI3	#N/A	#N/A	500250	467560	2285500	1251900	0	354090
YPL240C	HSP82	#N/A	#N/A	3361000	2823900	10807000	6637500	7316000	3641100
YPL243W	SRP68	#N/A	#N/A	427200	1333100	2004800	1205600	0	0
YPL249C	GYP5	#N/A	#N/A	0	0	121410	0	0	0
YPL259C	APM1	#N/A	#N/A	0	202490	306520	0	0	0
YPL262W	FUM1	#N/A	#N/A	0	0	0	0	201150	601540
YPL270W	MDL2	#N/A	#N/A	0	0	0	0	0	573970
YPL271W	ATP15	#N/A	#N/A	0	0	0	0	0	1069200
YPR019W	MCM4	#N/A	#N/A	587700	2162400	1386500	2857300	0	901640
YPR020W	ATP20	#N/A	#N/A	0	0	0	0	3858500	6355500
YPR024W	YME1	#N/A	#N/A	0	0	0	0	131300	1493000
YPR028W	YOP1	#N/A	#N/A	9903500	0	9510200	0	4235200	14934000
YPR029C	APL4	#N/A	#N/A	78110	0	147810	0	0	147320
YPR033C	HTS1	#N/A	#N/A	3429500	1311400	89596	52830	0	308270
YPR036W	VMA13	#N/A	#N/A	501330	770870	2159100	1917100	55117	777780
YPR037C	ERV2	#N/A	#N/A	0	0	0	0	1058200	539230
YPR048W	TAH18	#N/A	#N/A	0	0	0	0	0	148730
YPR058W	YMC1	#N/A	#N/A	0	0	0	0	0	356250
YPR070W	MED1	#N/A	#N/A	1106000	1526600	949660	0	4081300	2247000
YPR086W	SUA7	#N/A	#N/A	0	1420700	522350	1640300	0	0
YPR088C	SRP54	#N/A	#N/A	2322100	4786200	4709300	2318100	0	245970
YPR089W	YPR089W	#N/A	#N/A	281380	617490	287750	771670	0	189670
YPR091C	NVJ2	#N/A	#N/A	91425	0	0	0	0	108930
YPR103W	PRE2	#N/A	#N/A	0	0	0	0	559180	0
YPR105C	COG4	#N/A	#N/A	0	0	427130	0	119570	683530
YPR108W	RPN7	#N/A	#N/A	4399100	6168700	14626000	16385000	7824100	11586000
YPR113W	PIS1	#N/A	#N/A	1388100	0	1336100	858680	0	541850
YPR124W	CTR1	#N/A	#N/A	0	0	1700300	0	0	1718800
YPR125W	YLH47	#N/A	#N/A	1262800	0	2611100	76540	2638900	7554600
YPR133C	SPN1	#N/A	#N/A	0	0	0	0	0	0
YPR137C-B	YPR137C-B	#N/A	#N/A	43187	0	306350	0	0	0
YPR139C	LOA1	#N/A	#N/A	0	0	0	0	0	407770
YPR149W	NCE102	#N/A	#N/A	2062600	0	1637300	0	1387400	1450500
YPR155C	NCA2	#N/A	#N/A	0	0	0	0	349220	3116000
YPR156C	TPO3	#N/A	#N/A	0	0	0	444870	315780	659690
YPR159W	KRE6	#N/A	#N/A	782910	0	1632200	0	0	1712500
YPR160W	GPH1	#N/A	#N/A	0	0	0	0	114360	182410
YPR162C	ORC4	#N/A	#N/A	493250	772840	2108600	478020	2977400	1203900
YPR163C	TIF3	#N/A	#N/A	0	0	0	0	0	0
YPR165W	RHO1	#N/A	#N/A	100980000	155660000	1929300	0	3596900	13418000
YPR169W	JIP5	#N/A	#N/A	1500100	971470	3760700	2030600	0	0
YPR178W	PRP4	#N/A	#N/A	17859000	23298000	3563800	4387400	7881300	3778200
YPR181C	SEC23	#N/A	#N/A	264740	248750	548630	553600	79402	241110
YPR183W	DPM1	#N/A	#N/A	11815000	658890	18449000	177970	16268000	46096000
YPR189W	SKI3	#N/A	#N/A	0	108080	467390	573760	0	89326
YPR190C	RPC82	#N/A	#N/A	385930	331870	651780	438010	0	0
YPR191W	QCR2	#N/A	#N/A	915400	0	2089000	0	13566000	24255000

## Sheet: Fig 2b
Protein IDs	Name	sorting	90S Biogenesis	Utp23-Krr1	Utp23-Krr1∆Pro
YDR324C	UTP4	1	UTP-A	252940000	1236300000
YDR398W	UTP5	1	UTP-A	208270000	984360000
YEL055C	POL5	1	UTP-A	2211300	3842400
YGR128C	UTP8	1	UTP-A	177120000	811460000
YHR196W	UTP9	1	UTP-A	170080000	781510000
YJL109C	UTP10	1	UTP-A	181140000	853710000
YMR093W	UTP15	1	UTP-A	373330000	1712600000
YPL126W	NAN1	1	UTP-A	294730000	1379800000
YCR057C	PWP2	2	UTPB	185150000	849160000
YDR449C	UTP6	2	UTPB	120260000	638610000
YJL069C	UTP18	2	UTPB	188770000	963790000
YLR129W	DIP2	2	UTPB	165160000	881460000
YLR222C	UTP13	2	UTPB	142730000	709560000
YLR409C	UTP21	2	UTPB	167510000	855320000
YCL031C	RRP7	3	UTP-C	120930000	42732000
YGL019W	CKB1	3	UTP-C	0	2957500
YGR090W	UTP22	3	UTP-C	313470000	86563000
YIL035C	CKA1	3	UTP-C	3000700	5756600
YOR039W	CKB2	3	UTP-C	1524600	3369000
YOR061W	CKA2	3	UTP-C	2013300	2691300
YDL153C	SAS10	4	MPP10	94511000	679660000
YHR148W	IMP3	4	MPP10	129640000	740970000
YJR002W	MPP10	4	MPP10	159030000	939340000
YNL075W	IMP4	4	MPP10	255830000	1474100000
YDL014W	NOP1	5	C/D box U3 snoRNP	1896400000	3020000000
YEL026W	SNU13	5	C/D box U3 snoRNP	474740000	644960000
YLR197W	NOP56	5	C/D box U3 snoRNP	2286500000	2887800000
YOR310C	NOP58	5	C/D box U3 snoRNP	1700600000	2095800000
YPR137W	RRP9	5	C/D box U3 snoRNP	229380000	1079700000
YDR299W	BFR2	6	Kre33	61986000	806970000
YER127W	LCP5	6	Kre33	39489000	497420000
YGR145W	ENP2	6	Kre33	58715000	673340000
YNL132W	KRE33	6	Kre33	79164000	1153100000
YBR247C	ENP1	7	Nop14	110450000	1198000000
YDL148C	NOP14	7	Nop14	75765000	1156100000
YLR186W	EMG1	7	Nop14	64400000	1187900000
YPL012W	RRP12	7	Nop14	45940000	635520000
YPR144C	NOC4	7	Nop14	40941000	656310000
YCR035C	RRP43	8	Exosome	493510	1864900
YDL111C	RRP42	8	Exosome	0	3304600
YDR280W	RRP45	8	Exosome	404880	1251800
YGR095C	RRP46	8	Exosome	615230	1422800
YGR158C	MTR3	8	Exosome	0	971230
YGR195W	SKI6	8	Exosome	713570	1449500
YHR069C	RRP4	8	Exosome	343500	5263500
YHR081W	LRP1	8	Exosome	0	346520
YJL050W	MTR4	8	Exosome	2532500	13528000
YNL232W	CSL4	8	Exosome	0	896050
YOL021C	DIS3	8	Exosome	124560	1509700
YOL142W	RRP40	8	Exosome	0	1762500
YOR001W	RRP6	8	Exosome	4719000	7868400
YGR159C	NSR1	9	90S	366750000	397840000
YHR065C	RRP3	9	90S	4202300	4422300
YJL010C	NOP9	9	90S	200270000	218400000
YJL033W	HCA4	9	90S	51609000	106720000
YKL099C	UTP11	9	90S	81007000	525040000
YKR060W	UTP30	9	90S	15253000	391820000
YLR430W	SEN1	9	90S	41786	0
YLR449W	FPR4	9	90S	10799000	6692300
YML074C	FPR3	9	90S	30287000	27553000
YMR290C	HAS1	9	90S	357160000	886870000
YOR078W	BUD21	9	90S	101200000	594550000
YOR287C	RRP36	9	90S	19327000	10177000
YPL266W	DIM1	9	90S	7328900	26396000
YPR112C	MRD1	9	90S	146480000	102650000
YBL004W	UTP20	10	90S/40S	16488000	449630000
YER082C	UTP7	10	90S/40S	235240000	1138800000
YLL011W	SOF1	10	90S/40S	182210000	947580000
YML093W	UTP14	10	90S/40S	22026000	507190000
YOL010W	RCL1	10	90S/40S	47928000	747740000
YOR145C	PNO1	10	90S/40S	39926000	644730000
YPL217C	BMS1	10	90S/40S	78267000	970700000
YDL060W	TSR1	11	40S	9956100	27124000
YGR081C	SLX9	11	40S	0	22409000
YKL143W	LTV1	11	40S	4592100	7389300
YMR116C	ASC1	11	40S	361490000	517470000
YNL207W	RIO2	11	40S	3137400	13479000
YOR056C	NOB1	11	40S	29233000	141380000
YOR119C	RIO1	11	40S	0	0
YGR251W	NOP19	12	Nop19	4246600	2365700
YIL091C	UTP25	12	Nop19	2699900	14021000
YKL078W	DHR2	12	Nop19	70205000	15176000
YLR068W	FYV7	12	Nop19	62390000	30433000
YDR365C	ESF1	13	Dbp8	19850000	57627000
YHR169W	DBP8	13	Dbp8	1985800	3024500
YNR054C	ESF2	13	Dbp8	8036000	19544000
YDR339C	FCF1	14	Q1 quality control	31036000	269110000
YGR271C-A	EFG1	14	Q1 quality control	69358000	194590000
YMR014W	BUD22	14	Q1 quality control	28285000	76183000
YCR047C	BUD23	15	U3 release	3148500	0
YMR128W	ECM16	15	U3 release	6741300	331080000
YCL059C	KRR1	16	Faf1	1683900000	2504000000
YIL019W	FAF1	16	Faf1	9866900	239260000
YLR051C	FCF2	16	Faf1	61996000	510870000
YNL308C	KRI1	16	Faf1	1260500000	2062200000
YOR004W	UTP23	16	Faf1	2471000000	3635000000
YGL120C	PRP43	17	Prp43	257800000	116670000
YGR280C	PXR1	17	Prp43	73510000	39225000
YDL213C	NOP6	18	Nop6	165150000	293210000
YLR003C	CMS1	18	Nop6	75491000	146900000
YMR269W	TMA23	18	Nop6	26947000	10406000
YLR336C	SGD1	19	Fal1	2297800	11222000
YDL208W	NHP2	20	H/ACA box	1078900000	2082800000
YHR072W-A	NOP10	20	H/ACA box	611670000	965980000
YHR089C	GAR1	20	H/ACA box	483730000	835770000
YLR175W	CBF5	20	H/ACA box	2745500000	4209700000
YGL171W	ROK1	21	Rrp5	351880000	72402000
YMR229C	RRP5	21	Rrp5	536890000	237540000
YOR206W	NOC2	21	Rrp5	67779000	50514000
YER102W	RPS8B	22	RpS proteins	836900000	2076400000
YDR025W	RPS11A	22	RpS proteins	803280000	1733600000
YPL090C	RPS6A	22	RpS proteins	508260000	1464900000
YBR189W	RPS9B	22	RpS proteins	589010000	1589900000
YCR031C	RPS14A	22	RpS proteins	606140000	695110000
YDL061C	RPS29B	22	RpS proteins	55933000	62762000
YMR143W	RPS16A	22	RpS proteins	614840000	1495800000
YDR064W	RPS13	22	RpS proteins	1728200000	2323600000
YML024W	RPS17A	22	RpS proteins	759510000	1945100000
YML026C	RPS18B	22	RpS proteins	777850000	1672200000
YIL069C	RPS24B	22	RpS proteins	714910000	1757800000
YGL123W	RPS2	22	RpS proteins	271680000	369840000
YGL189C	RPS26A	22	RpS proteins	170980000	307870000
YLR333C	RPS25B	22	RpS proteins	479940000	739170000
YPR132W	RPS23B	22	RpS proteins	135100000	324430000
YGR214W	RPS0A	22	RpS proteins	0	0
YHL015W	RPS20	22	RpS proteins	365930000	562280000
YKL156W	RPS27A	22	RpS proteins	310740000	441490000
YJR145C	RPS4A	22	RpS proteins	605580000	1510900000
YJL136C	RPS21B	22	RpS proteins	157090000	202220000
YJL191W	RPS14B	22	RpS proteins	2353000000	3833200000
YJR123W	RPS5	22	RpS proteins	427360000	1161200000
YKR057W	RPS21A	22	RpS proteins	12903000	15830000
YLR048W	RPS0B	22	RpS proteins	318140000	499660000
YLR167W	RPS31	22	RpS proteins	201220000	544380000
YOR182C	RPS30B	22	RpS proteins	47419000	88030000
YLR367W	RPS22B	22	RpS proteins	186340000	692520000
YLR388W	RPS29A	22	RpS proteins	104560000	159180000
YLR441C	RPS1A	22	RpS proteins	34171000	39275000
YML063W	RPS1B	22	RpS proteins	312930000	342610000
YOR293W	RPS10A	22	RpS proteins	266910000	345670000
YNL096C	RPS7B	22	RpS proteins	53809000	143500000
YNL178W	RPS3	22	RpS proteins	687170000	884600000
YOL121C	RPS19A	22	RpS proteins	231780000	310840000
YOL040C	RPS15	22	RpS proteins	390390000	506030000
YOR096W	RPS7A	22	RpS proteins	273680000	1199800000
YOR167C	RPS28A	22	RpS proteins	351420000	918170000
YOR369C	RPS12	22	RpS proteins	381820000	1238400000
YPL081W	RPS9A	22	RpS proteins	6821600	11016000
YBR084C-A	RPL19A	23	RpL	637520000	1006900000
YER117W	RPL23B	23	RpL	46385000	110750000
YBL092W	RPL32	23	RpL	68359000	133720000
YBR031W	RPL4A	23	RpL	330810000	617490000
YDL075W	RPL31A	23	RpL	136870000	259800000
YDL130W	RPP1B	23	RpL	21951000	41414000
YDL191W	RPL35A	23	RpL	187830000	429680000
YDR382W	RPP2B	23	RpL	15442000	22179000
YEL054C	RPL12A	23	RpL	150560000	244420000
YHR010W	RPL27A	23	RpL	357550000	642510000
YDR500C	RPL37B	23	RpL	1606900	5039500
YIL052C	RPL34B	23	RpL	166780000	298730000
YFL034C-A	RPL22B	23	RpL	2536000	0
YIL018W	RPL2B	23	RpL	379810000	675110000
YGL030W	RPL30	23	RpL	171630000	368220000
YGL031C	RPL24A	23	RpL	16364000	37046000
YGL076C	RPL7A	23	RpL	314650000	612770000
YGL103W	RPL28	23	RpL	131350000	237600000
YPL220W	RPL1A	23	RpL	191670000	349840000
YGL147C	RPL9A	23	RpL	93944000	235320000
YGR034W	RPL26B	23	RpL	29472000	57833000
YPR102C	RPL11A	23	RpL	172250000	296170000
YGR148C	RPL24B	23	RpL	337460000	646640000
YHL001W	RPL14B	23	RpL	208070000	386150000
YHL033C	RPL8A	23	RpL	6703700	9989000
YIL133C	RPL16A	23	RpL	214640000	338980000
YJL177W	RPL17B	23	RpL	13193000	25965000
YPR043W	RPL43A	23	RpL	178960000	313130000
YKL180W	RPL17A	23	RpL	255210000	475210000
YLL045C	RPL8B	23	RpL	234830000	418960000
YLR029C	RPL15A	23	RpL	223560000	393990000
YLR061W	RPL22A	23	RpL	42488000	62303000
YLR075W	RPL10	23	RpL	157040000	345800000
YLR185W	RPL37A	23	RpL	10649000	18771000
YLR325C	RPL38	23	RpL	34549000	179130000
YLR340W	RPP0	23	RpL	196370000	314210000
YLR344W	RPL26A	23	RpL	245610000	486710000
YLR448W	RPL6B	23	RpL	195410000	349270000
YML073C	RPL6A	23	RpL	28221000	52025000
YMR142C	RPL13B	23	RpL	402560000	675310000
YMR194W	RPL36A	23	RpL	0	866900
YOR312C	RPL20B	23	RpL	262920000	729190000
YNL067W	RPL9B	23	RpL	2795900	4811200
YNL069C	RPL16B	23	RpL	129130000	226690000
YOL120C	RPL18A	23	RpL	383850000	610180000
YOL039W	RPP2A	23	RpL	9522800	28907000
YOL127W	RPL25	23	RpL	286510000	529850000
YOR063W	RPL3	23	RpL	259500000	477870000
YOR234C	RPL33B	23	RpL	14660000	30151000
YPL079W	RPL21B	23	RpL	260100000	466300000
YPL131W	RPL5	23	RpL	185950000	328130000
YPL143W	RPL33A	23	RpL	185580000	378050000
YPL198W	RPL7B	23	RpL	0	0
YPL249C-A	RPL36B	23	RpL	200660000	356450000
YBR154C	RPB5	24	RNA PolI	5287800	6645600
YHR143W-A	RPC10	24	RNA PolI	2127800	3192100
YJL148W	RPA34	24	RNA PolI	25849000	80395000
YJR063W	RPA12	24	RNA PolI	4053800	8004300
YNL186W	UBP10	24	RNA PolI	52009000	13002000
YNL248C	RPA49	24	RNA PolI	30516000	40480000
YOR224C	RPB8	24	RNA PolI	5676600	8644100
YOR340C	RPA43	24	RNA PolI	5191500	6979700
YOR341W	RPA190	24	RNA PolI	11388000	13939000
YPR010C	RPA135	24	RNA PolI	13949000	12721000
YPR110C	RPC40	24	RNA PolI	14321000	18811000
YAL005C	SSA1	25	pre-60S	2070000	4666000
YAL025C	MAK16	25	pre-60S	10449000	23962000
YBR142W	MAK5	25	pre-60S	7087400	8027300
YBR267W	REI1	25	pre-60S	16028000	40648000
YCL054W	SPB1	25	pre-60S	0	610520
YDL031W	DBP10	25	pre-60S	812340	837540
YDR060W	MAK21	25	pre-60S	59455000	36881000
YDR087C	RRP1	25	pre-60S	6249100	8458500
YDR101C	ARX1	25	pre-60S	3597400	7444600
YDR312W	SSF2	25	pre-60S	313120	0
YDR496C	PUF6	25	pre-60S	10870000	12152000
YER002W	NOP16	25	pre-60S	11476000	35917000
YER006W	NUG1	25	pre-60S	8630200	9333700
YER126C	NSA2	25	pre-60S	1426400	1966100
YFL002C	SPB4	25	pre-60S	1113300	1320400
YFR001W	LOC1	25	pre-60S	0	6850200
YGL078C	DBP3	25	pre-60S	39654000	36624000
YGL099W	LSG1	25	pre-60S	2975700	4507200
YGL111W	NSA1	25	pre-60S	1127400	2367500
YGL173C	XRN1	25	pre-60S	1970800	3301000
YGL246C	RAI1	25	pre-60S	911050	2642400
YGR103W	NOP7	25	pre-60S	21853000	37208000
YGR245C	SDA1	25	pre-60S	611490	355060
YHR052W	CIC1	25	pre-60S	38954000	40402000
YHR066W	SSF1	25	pre-60S	11410000	10112000
YHR088W	RPF1	25	pre-60S	2662500	8106100
YHR170W	NMD3	25	pre-60S	1398700	3388300
YHR197W	RIX1	25	pre-60S	1649800	416420
YHR216W	IMD2	25	pre-60S	27008000	26171000
YJR041C	URB2	25	pre-60S	5090100	4166800
YKL009W	MRT4	25	pre-60S	12417000	24040000
YKL014C	URB1	25	pre-60S	17134000	16237000
YKL021C	MAK11	25	pre-60S	3194900	2256000
YKL082C	RRP14	25	pre-60S	735500	889640
YKL172W	EBP2	25	pre-60S	42691000	43934000
YKR024C	DBP7	25	pre-60S	2037500	1979000
YKR081C	RPF2	25	pre-60S	4481000	6835300
YLL008W	DRS1	25	pre-60S	2918600	4846700
YLL024C	SSA2	25	pre-60S	39532000	92041000
YLL034C	RIX7	25	pre-60S	1404700	642880
YLR002C	NOC3	25	pre-60S	1527400	2361400
YLR009W	RLP24	25	pre-60S	33995000	23409000
YLR106C	MDN1	25	pre-60S	0	0
YLR276C	DBP9	25	pre-60S	10853000	10070000
YLR397C	AFG2	25	pre-60S	472520	0
YLR432W	IMD3	25	pre-60S	52105000	74605000
YML056C	IMD4	25	pre-60S	154170000	208480000
YMR049C	ERB1	25	pre-60S	27005000	38840000
YNL002C	RLP7	25	pre-60S	74961000	81200000
YNL061W	NOP2	25	pre-60S	9268200	10927000
YNL110C	NOP15	25	pre-60S	10381000	14712000
YNL112W	DBP2	25	pre-60S	33904000	39194000
YNL175C	NOP13	25	pre-60S	22195000	23039000
YNL182C	IPI3	25	pre-60S	1448700	8263700
YNR038W	DBP6	25	pre-60S	4937300	2443500
YNR053C	NOG2	25	pre-60S	9714700	5370900
YOL041C	NOP12	25	pre-60S	89984000	70700000
YOL077C	BRX1	25	pre-60S	27849000	30443000
YOL144W	NOP8	25	pre-60S	7514200	6268800
YOR048C	RAT1	25	pre-60S	577560	1675300
YOR272W	YTM1	25	pre-60S	16578000	27546000
YOR294W	RRS1	25	pre-60S	0	1546100
YPL043W	NOP4	25	pre-60S	14132000	19167000
YPL093W	NOG1	25	pre-60S	17198000	8818400
YPL169C	MEX67	25	pre-60S	818800	0
YPL211W	NIP7	25	pre-60S	1065500	4240800
YPR016C	TIF6	25	pre-60S	15284000	17576000
YPR143W	RRP15	25	pre-60S	0	0
YAL013W	DEP1	#N/A	#N/A	13284000	34144000
YAL023C	PMT2	#N/A	#N/A	200690	331550
YAL029C	MYO4	#N/A	#N/A	0	0
YAL033W	POP5	#N/A	#N/A	0	0
YAL035W	FUN12	#N/A	#N/A	15569000	13946000
YAL038W	CDC19	#N/A	#N/A	118130000	119510000
YDR224C	HTB1	#N/A	#N/A	211990000	238390000
YDR225W	HTA1	#N/A	#N/A	322390000	258840000
YBL018C	POP8	#N/A	#N/A	0	0
YBL022C	PIM1	#N/A	#N/A	0	0
YBL026W	LSM2	#N/A	#N/A	0	0
YBL030C	PET9	#N/A	#N/A	5591500	7519600
YBL039C	URA7	#N/A	#N/A	5506900	10867000
YBL047C	EDE1	#N/A	#N/A	1849200	12167000
YBL076C	ILS1	#N/A	#N/A	1228400	2289600
YBL085W	BOI1	#N/A	#N/A	432370	265930
YBL099W	ATP1	#N/A	#N/A	17909000	19343000
YBL104C	SEA4	#N/A	#N/A	5892700	19719000
YNL030W	HHF2	#N/A	#N/A	526650000	441210000
YNL031C	HHT2	#N/A	#N/A	152990000	140170000
YBR011C	IPP1	#N/A	#N/A	1361300	2117200
YBR017C	KAP104	#N/A	#N/A	0	143720
YBR025C	OLA1	#N/A	#N/A	6754000	6821200
YBR039W	ATP3	#N/A	#N/A	0	0
YBR054W	YRO2	#N/A	#N/A	7043200	0
YBR059C	AKL1	#N/A	#N/A	822580	2393700
YBR060C	ORC2	#N/A	#N/A	0	0
YBR078W	ECM33	#N/A	#N/A	5299900	9028100
YBR079C	RPG1	#N/A	#N/A	6661900	11368000
YBR080C	SEC18	#N/A	#N/A	306970	671910
YBR084W	MIS1	#N/A	#N/A	14791000	23495000
YBR086C	IST2	#N/A	#N/A	10208000	3739200
YBR087W	RFC5	#N/A	#N/A	630310	504840
YBR106W	PHO88	#N/A	#N/A	1763700	2376800
YBR112C	CYC8	#N/A	#N/A	0	0
YPR080W	TEF1	#N/A	#N/A	304990000	322380000
YBR121C	GRS1	#N/A	#N/A	769730	693740
YBR127C	VMA2	#N/A	#N/A	22433000	28268000
YBR136W	MEC1	#N/A	#N/A	235920	518920
YBR143C	SUP45	#N/A	#N/A	2497000	2289600
YBR146W	MRPS9	#N/A	#N/A	0	0
YBR166C	TYR1	#N/A	#N/A	281560	410220
YBR167C	POP7	#N/A	#N/A	0	0
YBR196C	PGI1	#N/A	#N/A	0	0
YBR198C	TAF5	#N/A	#N/A	0	288820
YBR221C	PDB1	#N/A	#N/A	426680	2115300
YBR245C	ISW1	#N/A	#N/A	140080	330990
YBR257W	POP4	#N/A	#N/A	0	0
YBR263W	SHM1	#N/A	#N/A	4726100	26929000
YBR279W	PAF1	#N/A	#N/A	9273800	13397000
YBR283C	SSH1	#N/A	#N/A	1459700	871180
YCL011C	GBP2	#N/A	#N/A	3116800	14109000
YGR161W-B	YGR161W-B	#N/A	#N/A	0	0
YCL037C	SRO9	#N/A	#N/A	32958000	65400000
YCL043C	PDI1	#N/A	#N/A	0	0
YCL045C	EMC1	#N/A	#N/A	0	0
YCL050C	APA1	#N/A	#N/A	762570	2115600
YCL057C-A	MIC10	#N/A	#N/A	0	0
YCR004C	YCP4	#N/A	#N/A	0	969370
YCR005C	CIT2	#N/A	#N/A	538910	4577000
YCR012W	PGK1	#N/A	#N/A	7803900	23398000
YCR016W	YCR016W	#N/A	#N/A	6255800	3619900
YCR024C	SLM5	#N/A	#N/A	0	130390
YCR028C-A	RIM1	#N/A	#N/A	0	1371900
YCR030C	SYP1	#N/A	#N/A	522350	711930
YCR077C	PAT1	#N/A	#N/A	0	114280
YCR084C	TUP1	#N/A	#N/A	0	0
YCR087C-A	YCR087C-A	#N/A	#N/A	11098000	9490100
YCR093W	CDC39	#N/A	#N/A	20546	0
YDL007W	RPT2	#N/A	#N/A	4413200	7637900
YDL040C	NAT1	#N/A	#N/A	1671900	3782500
YDL051W	LHP1	#N/A	#N/A	8296400	24839000
YDL055C	PSA1	#N/A	#N/A	25553000	44790000
YDL074C	BRE1	#N/A	#N/A	0	0
YDL077C	VAM6	#N/A	#N/A	0	284060
YDL084W	SUB2	#N/A	#N/A	0	507050
YDL095W	PMT1	#N/A	#N/A	0	0
YDL097C	RPN6	#N/A	#N/A	1752700	3869200
YDL113C	ATG20	#N/A	#N/A	588120	1956800
YDL126C	CDC48	#N/A	#N/A	900150	3211400
YDL182W	LYS20	#N/A	#N/A	1616500	0
YDL132W	CDC53	#N/A	#N/A	313080	350360
YDL192W	ARF1	#N/A	#N/A	1683300	0
YDL140C	RPO21	#N/A	#N/A	0	0
YDL143W	CCT4	#N/A	#N/A	21970000	65191000
YDL145C	COP1	#N/A	#N/A	599320	362860
YDL147W	RPN5	#N/A	#N/A	592700	2273500
YDL160C	DHH1	#N/A	#N/A	420750	806580
YDL171C	GLT1	#N/A	#N/A	179160	0
YDL185W	VMA1	#N/A	#N/A	4614200	4169100
YDL212W	SHR3	#N/A	#N/A	3433600	2682600
YDL229W	SSB1	#N/A	#N/A	130840000	275970000
YDR011W	SNQ2	#N/A	#N/A	0	0
YDR012W	RPL4B	#N/A	#N/A	5007500	4520600
YDR023W	SES1	#N/A	#N/A	2078300	2077100
YDR032C	PST2	#N/A	#N/A	1090000	3443000
YDR033W	MRH1	#N/A	#N/A	37830000	17874000
YDR037W	KRS1	#N/A	#N/A	0	0
YDR050C	TPI1	#N/A	#N/A	0	0
YDR083W	RRP8	#N/A	#N/A	3261800	34125000
YDR086C	SSS1	#N/A	#N/A	4042400	4169200
YDR091C	RLI1	#N/A	#N/A	9076800	9903200
YDR099W	BMH2	#N/A	#N/A	0	597640
YDR116C	MRPL1	#N/A	#N/A	0	0
YDR117C	TMA64	#N/A	#N/A	0	1272500
YDR120C	TRM1	#N/A	#N/A	738520	0
YDR127W	ARO1	#N/A	#N/A	2991000	2166300
YDR128W	MTC5	#N/A	#N/A	1192600	3807100
YDR129C	SAC6	#N/A	#N/A	0	6132400
YDR138W	HPR1	#N/A	#N/A	197290	0
YDR148C	KGD2	#N/A	#N/A	0	0
YDR150W	NUM1	#N/A	#N/A	0	0
YDR158W	HOM2	#N/A	#N/A	0	721090
YDR167W	TAF10	#N/A	#N/A	0	0
YDR170C	SEC7	#N/A	#N/A	76614	105080
YDR171W	HSP42	#N/A	#N/A	296030	0
YDR172W	SUP35	#N/A	#N/A	24411000	20123000
YDR174W	HMO1	#N/A	#N/A	0	0
YDR188W	CCT6	#N/A	#N/A	13991000	51005000
YDR190C	RVB1	#N/A	#N/A	5117400	5427100
YDR194C	MSS116	#N/A	#N/A	22413000	31947000
YDR208W	MSS4	#N/A	#N/A	172890	199990
YDR212W	TCP1	#N/A	#N/A	11643000	44894000
YDR214W	AHA1	#N/A	#N/A	4341500	8254400
YDR233C	RTN1	#N/A	#N/A	5590300	11689000
YDR238C	SEC26	#N/A	#N/A	197770	717900
YDR322W	MRPL35	#N/A	#N/A	0	0
YDR323C	PEP7	#N/A	#N/A	0	0
YDR343C	HXT6	#N/A	#N/A	949840	1262400
YDR345C	HXT3	#N/A	#N/A	928330	0
YDR359C	EAF1	#N/A	#N/A	0	0
YDR376W	ARH1	#N/A	#N/A	0	0
YDR380W	ARO10	#N/A	#N/A	1366000	2408300
YDR381W	YRA1	#N/A	#N/A	53644000	80686000
YOR133W	EFT1	#N/A	#N/A	33464000	44357000
YDR388W	RVS167	#N/A	#N/A	6957900	6212700
YDR389W	SAC7	#N/A	#N/A	0	134480
YDR394W	RPT3	#N/A	#N/A	3100600	8238600
YDR427W	RPN9	#N/A	#N/A	541900	1780800
YDR429C	TIF35	#N/A	#N/A	2678400	4599600
YDR432W	NPL3	#N/A	#N/A	8049900	12477000
YDR457W	TOM1	#N/A	#N/A	147950	445160
YDR465C	RMT2	#N/A	#N/A	0	0
YDR477W	SNF1	#N/A	#N/A	221120	1730200
YDR478W	SNM1	#N/A	#N/A	0	0
YDR494W	RSM28	#N/A	#N/A	691280	0
YDR499W	LCD1	#N/A	#N/A	0	286050
YDR502C	SAM2	#N/A	#N/A	878610	1973400
YDR515W	SLF1	#N/A	#N/A	405620	0
YDR538W	PAD1	#N/A	#N/A	4927700	3823800
YEL002C	WBP1	#N/A	#N/A	863360	1251500
YEL013W	VAC8	#N/A	#N/A	0	338630
YEL021W	URA3	#N/A	#N/A	1603400	2874400
YEL031W	SPF1	#N/A	#N/A	209060	146360
YEL034W	HYP2	#N/A	#N/A	2551000	12984000
YEL036C	ANP1	#N/A	#N/A	14785000	6962700
YJR048W	CYC1	#N/A	#N/A	0	0
YEL043W	YEL043W	#N/A	#N/A	3770600	29923000
YEL046C	GLY1	#N/A	#N/A	242020	0
YEL062W	NPR2	#N/A	#N/A	2915300	8463400
YER021W	RPN3	#N/A	#N/A	279290	1433800
YER023W	PRO3	#N/A	#N/A	508140	853010
YER025W	GCD11	#N/A	#N/A	19009000	24370000
YER029C	SMB1	#N/A	#N/A	1841400	1967600
YGL210W	YPT32	#N/A	#N/A	469240	2409600
YER036C	ARB1	#N/A	#N/A	10311000	13000000
YER043C	SAH1	#N/A	#N/A	698150	1648900
YER044C	ERG28	#N/A	#N/A	0	0
YER070W	RNR1	#N/A	#N/A	0	0
YER086W	ILV1	#N/A	#N/A	1389000	1856100
YER103W	SSA4	#N/A	#N/A	322840	472460
YER110C	KAP123	#N/A	#N/A	4591000	6985300
YER120W	SCS2	#N/A	#N/A	10294000	9502900
YER138C	YER138C	#N/A	#N/A	14340000	10706000
YER151C	UBP3	#N/A	#N/A	0	0
YER155C	BEM2	#N/A	#N/A	28209	65927
YER164W	CHD1	#N/A	#N/A	287230	335970
YER165W	PAB1	#N/A	#N/A	14585000	25106000
YER167W	BCK2	#N/A	#N/A	6142900	5129700
YER176W	ECM32	#N/A	#N/A	513900	187200
YER177W	BMH1	#N/A	#N/A	854330	3482300
YER178W	PDA1	#N/A	#N/A	0	0
YFL005W	SEC4	#N/A	#N/A	2102100	3592900
YFL016C	MDJ1	#N/A	#N/A	1323200	734170
YFL018C	LPD1	#N/A	#N/A	0	0
YFL037W	TUB2	#N/A	#N/A	21562000	36945000
YFL038C	YPT1	#N/A	#N/A	0	681040
YFL039C	ACT1	#N/A	#N/A	25662000	315180000
YFL045C	SEC53	#N/A	#N/A	3924300	5843200
YFR004W	RPN11	#N/A	#N/A	1195300	6264100
YFR009W	GCN20	#N/A	#N/A	653190	0
YFR024C-A	LSB3	#N/A	#N/A	0	0
YFR028C	CDC14	#N/A	#N/A	1600900	294120
YFR037C	RSC8	#N/A	#N/A	627580	407300
YFR051C	RET2	#N/A	#N/A	562800	417510
YGL008C	PMA1	#N/A	#N/A	97588000	56908000
YGL009C	LEU1	#N/A	#N/A	23011000	65903000
YGL048C	RPT6	#N/A	#N/A	4387200	11282000
YGL049C	TIF4632	#N/A	#N/A	1695600	1837700
YGL054C	ERV14	#N/A	#N/A	3707900	4583800
YGL055W	OLE1	#N/A	#N/A	2334200	2982200
YGL100W	SEH1	#N/A	#N/A	9982100	27252000
YGL105W	ARC1	#N/A	#N/A	720120	2388000
YGL112C	TAF6	#N/A	#N/A	0	353170
YGL115W	SNF4	#N/A	#N/A	0	0
YGL131C	SNT2	#N/A	#N/A	0	497720
YGL137W	SEC27	#N/A	#N/A	727820	0
YGL151W	NUT1	#N/A	#N/A	0	0
YGL195W	GCN1	#N/A	#N/A	783670	643600
YGL201C	MCM6	#N/A	#N/A	128050	0
YGL202W	ARO8	#N/A	#N/A	475580	1164100
YGL206C	CHC1	#N/A	#N/A	714670	1725400
YGL207W	SPT16	#N/A	#N/A	2755900	23968000
YGL233W	SEC15	#N/A	#N/A	7822100	5794300
YGL234W	ADE5,7	#N/A	#N/A	0	0
YGL237C	HAP2	#N/A	#N/A	0	0
YGL238W	CSE1	#N/A	#N/A	0	0
YGL244W	RTF1	#N/A	#N/A	9993400	27053000
YGL245W	GUS1	#N/A	#N/A	3248300	4878900
YGR027W-B	YGR027W-B	#N/A	#N/A	447090	352410
YGR030C	POP6	#N/A	#N/A	0	0
YGR054W	YGR054W	#N/A	#N/A	13437000	23129000
YGR060W	ERG25	#N/A	#N/A	0	0
YGR086C	PIL1	#N/A	#N/A	2214100	6426200
YGR096W	TPC1	#N/A	#N/A	368370	3752800
YGR097W	ASK10	#N/A	#N/A	0	497260
YGR116W	SPT6	#N/A	#N/A	3721200	3893100
YGR154C	GTO1	#N/A	#N/A	10983000	1024100
YGR155W	CYS4	#N/A	#N/A	1622200	3887100
YGR162W	TIF4631	#N/A	#N/A	3611700	2544600
YGR165W	MRPS35	#N/A	#N/A	0	0
YGR175C	ERG1	#N/A	#N/A	1743600	1297600
YGR178C	PBP1	#N/A	#N/A	0	113430
YGR185C	TYS1	#N/A	#N/A	1107500	2280200
YGR187C	HGH1	#N/A	#N/A	0	0
YGR192C	TDH3	#N/A	#N/A	47174000	102250000
YGR198W	YPP1	#N/A	#N/A	0	0
YGR204W	ADE3	#N/A	#N/A	414440	1112800
YGR218W	CRM1	#N/A	#N/A	211000	406220
YGR234W	YHB1	#N/A	#N/A	11475000	13867000
YGR240C	PFK1	#N/A	#N/A	11248000	14959000
YGR264C	MES1	#N/A	#N/A	0	0
YGR270W	YTA7	#N/A	#N/A	193450	168750
YGR283C	YGR283C	#N/A	#N/A	13437000	7324600
YGR284C	ERV29	#N/A	#N/A	0	508480
YGR285C	ZUO1	#N/A	#N/A	4684100	11976000
YHL007C	STE20	#N/A	#N/A	569630	2334400
YHL011C	PRS3	#N/A	#N/A	1412000	1148400
YHL013C	OTU2	#N/A	#N/A	0	803690
YHL018W	YHL018W	#N/A	#N/A	2503000	2758700
YHL023C	NPR3	#N/A	#N/A	2438500	6022300
YHL030W	ECM29	#N/A	#N/A	0	0
YHL034C	SBP1	#N/A	#N/A	4130000	23186000
YHL038C	CBP2	#N/A	#N/A	604050	617880
YHR007C	ERG11	#N/A	#N/A	670760	779220
YHR013C	ARD1	#N/A	#N/A	1332200	1963800
YHR019C	DED81	#N/A	#N/A	5369900	1761300
YHR020W	YHR020W	#N/A	#N/A	7194000	14572000
YHR027C	RPN1	#N/A	#N/A	2394700	6404800
YHR039C	MSC7	#N/A	#N/A	0	0
YHR042W	NCP1	#N/A	#N/A	0	270890
YHR062C	RPP1	#N/A	#N/A	0	0
YHR064C	SSZ1	#N/A	#N/A	12062000	27366000
YHR073W	OSH3	#N/A	#N/A	213020	163490
YHR082C	KSP1	#N/A	#N/A	3971600	5079500
YHR098C	SFB3	#N/A	#N/A	5619000	0
YHR099W	TRA1	#N/A	#N/A	2391300	1635000
YHR118C	ORC6	#N/A	#N/A	0	0
YHR119W	SET1	#N/A	#N/A	1426300	1550500
YHR135C	YCK1	#N/A	#N/A	0	0
YHR137W	ARO9	#N/A	#N/A	1361500	1620800
YHR165C	PRP8	#N/A	#N/A	0	263630
YHR171W	ATG7	#N/A	#N/A	4947000	1268400
YHR174W	ENO2	#N/A	#N/A	8324900	34057000
YHR190W	ERG9	#N/A	#N/A	672950	856100
YHR193C	EGD2	#N/A	#N/A	1494700	5535200
YHR200W	RPN10	#N/A	#N/A	0	7687900
YIL009W	FAA3	#N/A	#N/A	366070	272520
YIL013C	PDR11	#N/A	#N/A	0	154790
YIL075C	RPN2	#N/A	#N/A	3288800	7460700
YIL078W	THS1	#N/A	#N/A	4769000	4092100
YIL079C	AIR1	#N/A	#N/A	0	0
YIL094C	LYS12	#N/A	#N/A	419170	673670
YIL105C	SLM1	#N/A	#N/A	342310	430640
YIL107C	PFK26	#N/A	#N/A	2765900	8285100
YIL118W	RHO3	#N/A	#N/A	0	0
YIL127C	RRT14	#N/A	#N/A	9156400	132970000
YIL142W	CCT2	#N/A	#N/A	23055000	82611000
YIL150C	MCM10	#N/A	#N/A	689610	1246600
YIR004W	DJP1	#N/A	#N/A	0	0
YIR006C	PAN1	#N/A	#N/A	0	0
YJL002C	OST1	#N/A	#N/A	672960	1166400
YJL008C	CCT8	#N/A	#N/A	23265000	76290000
YJL012C	VTC4	#N/A	#N/A	212440	157490
YJL014W	CCT3	#N/A	#N/A	15214000	54737000
YJL026W	RNR2	#N/A	#N/A	477740	0
YJL034W	KAR2	#N/A	#N/A	3767700	4094000
YJL036W	SNX4	#N/A	#N/A	0	809660
YJL047C	RTT101	#N/A	#N/A	0	470660
YJL076W	NET1	#N/A	#N/A	82457	0
YJL080C	SCP160	#N/A	#N/A	229160	614650
YJL081C	ARP4	#N/A	#N/A	6251800	12225000
YJL100W	LSB6	#N/A	#N/A	211730	693790
YJL111W	CCT7	#N/A	#N/A	12190000	45709000
YJL117W	PHO86	#N/A	#N/A	0	0
YJL125C	GCD14	#N/A	#N/A	1459300	1945700
YJL130C	URA2	#N/A	#N/A	7907400	13008000
YKR059W	TIF1	#N/A	#N/A	16821000	38797000
YJL186W	MNN5	#N/A	#N/A	0	0
YJL222W-A	YJL222W-A	#N/A	#N/A	0	0
YJR007W	SUI2	#N/A	#N/A	444530	544670
YJR009C	TDH2	#N/A	#N/A	317650	855950
YJR045C	SSC1	#N/A	#N/A	5538200	10417000
YJR064W	CCT5	#N/A	#N/A	9014000	30287000
YJR068W	RFC2	#N/A	#N/A	1038100	696100
YJR072C	NPA3	#N/A	#N/A	1384500	1488000
YJR077C	MIR1	#N/A	#N/A	3846000	3424200
YJR084W	YJR084W	#N/A	#N/A	0	0
YJR121W	ATP2	#N/A	#N/A	12747000	16194000
YJR135W-A	TIM8	#N/A	#N/A	1060700	1226100
YJR138W	IML1	#N/A	#N/A	1167100	15796000
YJR144W	MGM101	#N/A	#N/A	5673800	4785200
YKL008C	LAC1	#N/A	#N/A	0	0
YKL022C	CDC16	#N/A	#N/A	2541000	768270
YKL029C	MAE1	#N/A	#N/A	1250500	1190200
YKL035W	UGP1	#N/A	#N/A	311630	556700
YKL060C	FBA1	#N/A	#N/A	2114500	10673000
YKL081W	TEF4	#N/A	#N/A	14676000	14300000
YKL104C	GFA1	#N/A	#N/A	13130000	21505000
YKL126W	YPK1	#N/A	#N/A	0	0
YKL135C	APL2	#N/A	#N/A	0	0
YKL145W	RPT1	#N/A	#N/A	4944500	9224100
YKL152C	GPM1	#N/A	#N/A	4770400	11732000
YKL162C	YKL162C	#N/A	#N/A	0	0
YKL182W	FAS1	#N/A	#N/A	4918500	10563000
YKL196C	YKT6	#N/A	#N/A	0	0
YKL211C	TRP3	#N/A	#N/A	1828500	2989400
YKL212W	SAC1	#N/A	#N/A	1053700	437290
YKL214C	YRA2	#N/A	#N/A	0	2865300
YKR001C	VPS1	#N/A	#N/A	1071000	1835400
YKR031C	SPO14	#N/A	#N/A	5156700	12576000
YKR046C	PET10	#N/A	#N/A	0	0
YKR066C	CCP1	#N/A	#N/A	832930	7483400
YKR092C	SRP40	#N/A	#N/A	295040000	256720000
YKR093W	PTR2	#N/A	#N/A	0	2389500
YKR101W	SIR1	#N/A	#N/A	254860	0
YLL001W	DNM1	#N/A	#N/A	0	188410
YLL013C	PUF3	#N/A	#N/A	0	726620
YLL018C	DPS1	#N/A	#N/A	2314200	2086100
YLL026W	HSP104	#N/A	#N/A	366350	304900
YLL036C	PRP19	#N/A	#N/A	304970	0
YLL040C	VPS13	#N/A	#N/A	0	0
YLL050C	COF1	#N/A	#N/A	0	16862000
YLL055W	YCT1	#N/A	#N/A	0	0
YLR044C	PDC1	#N/A	#N/A	21734000	51093000
YLR055C	SPT8	#N/A	#N/A	177080	0
YLR056W	ERG3	#N/A	#N/A	1128200	1702700
YLR071C	RGR1	#N/A	#N/A	0	0
YLR100W	ERG27	#N/A	#N/A	1326400	2225000
YLR117C	CLF1	#N/A	#N/A	1373300	0
YLR150W	STM1	#N/A	#N/A	34883000	97317000
YLR153C	ACS2	#N/A	#N/A	7698600	9839500
YLR180W	SAM1	#N/A	#N/A	16198000	24125000
YLR192C	HCR1	#N/A	#N/A	7463600	13068000
YLR196W	PWP1	#N/A	#N/A	29273000	20129000
YLR208W	SEC13	#N/A	#N/A	3049100	7429000
YLR213C	CRR1	#N/A	#N/A	1554200	2228600
YLR216C	CPR6	#N/A	#N/A	1408700	0
YLR244C	MAP1	#N/A	#N/A	335000	947090
YLR249W	YEF3	#N/A	#N/A	49960000	43913000
YLR259C	HSP60	#N/A	#N/A	887180	4432600
YLR293C	GSP1	#N/A	#N/A	1926000	12057000
YLR305C	STT4	#N/A	#N/A	0	0
YLR324W	PEX30	#N/A	#N/A	0	0
YLR342W	FKS1	#N/A	#N/A	1050000	1754600
YLR347C	KAP95	#N/A	#N/A	0	0
YLR371W	ROM2	#N/A	#N/A	0	0
YLR372W	ELO3	#N/A	#N/A	800220	2188900
YLR383W	SMC6	#N/A	#N/A	0	0
YLR384C	IKI3	#N/A	#N/A	38123000	32338000
YLR396C	VPS33	#N/A	#N/A	0	0
YLR398C	SKI2	#N/A	#N/A	9206700	554840
YLR418C	CDC73	#N/A	#N/A	6886700	14376000
YLR421C	RPN13	#N/A	#N/A	0	3389500
YLR429W	CRN1	#N/A	#N/A	0	43103000
YML001W	YPT7	#N/A	#N/A	0	0
YML008C	ERG6	#N/A	#N/A	2060800	4250500
YML012W	ERV25	#N/A	#N/A	605490	0
YML028W	TSA1	#N/A	#N/A	4898000	4124500
YML049C	RSE1	#N/A	#N/A	0	0
YML065W	ORC1	#N/A	#N/A	2792500	2909200
YML070W	DAK1	#N/A	#N/A	0	1475200
YML072C	TCB3	#N/A	#N/A	2354200	1611000
YML075C	HMG1	#N/A	#N/A	502920	82539
YML085C	TUB1	#N/A	#N/A	11088000	12219000
YML117W	NAB6	#N/A	#N/A	1904900	7890600
YML120C	NDI1	#N/A	#N/A	0	0
YML124C	TUB3	#N/A	#N/A	2151600	2446200
YML126C	ERG13	#N/A	#N/A	813060	1987500
YMR008C	PLB1	#N/A	#N/A	15711000	57189000
YMR012W	CLU1	#N/A	#N/A	1718900	2508400
YMR015C	ERG5	#N/A	#N/A	0	487310
YMR029C	FAR8	#N/A	#N/A	0	0
YMR033W	ARP9	#N/A	#N/A	0	285050
YMR039C	SUB1	#N/A	#N/A	1822200	5374500
YMR080C	NAM7	#N/A	#N/A	1000400	908870
YMR108W	ILV2	#N/A	#N/A	3211800	2999100
YMR110C	HFD1	#N/A	#N/A	13215000	41590000
YMR145C	NDE1	#N/A	#N/A	3952500	5496500
YMR146C	TIF34	#N/A	#N/A	3619600	5627000
YMR186W	HSC82	#N/A	#N/A	15523000	39521000
YMR202W	ERG2	#N/A	#N/A	0	0
YMR205C	PFK2	#N/A	#N/A	5463500	8066100
YMR211W	DML1	#N/A	#N/A	0	421070
YMR212C	EFR3	#N/A	#N/A	149730	0
YMR217W	GUA1	#N/A	#N/A	1477200	773980
YMR231W	PEP5	#N/A	#N/A	646460	431340
YMR241W	YHM2	#N/A	#N/A	751810	0
YMR246W	FAA4	#N/A	#N/A	5502700	6632100
YMR247C	RKR1	#N/A	#N/A	3943900	11788000
YMR287C	DSS1	#N/A	#N/A	245220	546160
YMR288W	HSH155	#N/A	#N/A	139960	0
YMR296C	LCB1	#N/A	#N/A	0	0
YMR307W	GAS1	#N/A	#N/A	2427700	2153800
YMR308C	PSE1	#N/A	#N/A	89658	213330
YMR309C	NIP1	#N/A	#N/A	3913400	4043300
YMR310C	YMR310C	#N/A	#N/A	25283000	17310000
YMR319C	FET4	#N/A	#N/A	842750	0
YNL004W	HRB1	#N/A	#N/A	1053500	2022700
YNL006W	LST8	#N/A	#N/A	0	433340
YNL007C	SIS1	#N/A	#N/A	0	1003600
YNL022C	RCM1	#N/A	#N/A	0	0
YNL037C	IDH1	#N/A	#N/A	1741200	0
YNL050C	YNL050C	#N/A	#N/A	12344000	4084100
YNL055C	POR1	#N/A	#N/A	5082100	7384100
YNL062C	GCD10	#N/A	#N/A	1703400	2340800
YNL064C	YDJ1	#N/A	#N/A	16771000	28875000
YNL071W	LAT1	#N/A	#N/A	300660	0
YNL085W	MKT1	#N/A	#N/A	0	0
YNL087W	TCB2	#N/A	#N/A	1120600	889070
YNL121C	TOM70	#N/A	#N/A	0	0
YNL160W	YGP1	#N/A	#N/A	0	0
YNL177C	MRPL22	#N/A	#N/A	0	0
YNL189W	SRP1	#N/A	#N/A	0	691220
YNL209W	SSB2	#N/A	#N/A	2714400	4837000
YNL212W	VID27	#N/A	#N/A	724960	2328800
YNL219C	ALG9	#N/A	#N/A	0	0
YNL221C	POP1	#N/A	#N/A	0	0
YNL255C	GIS2	#N/A	#N/A	0	489840
YNL262W	POL2	#N/A	#N/A	375180	831750
YNL282W	POP3	#N/A	#N/A	0	0
YNL287W	SEC21	#N/A	#N/A	146220	325310
YNL290W	RFC3	#N/A	#N/A	1558200	0
YNL307C	MCK1	#N/A	#N/A	0	271960
YNL313C	EMW1	#N/A	#N/A	359030	0
YNR016C	ACC1	#N/A	#N/A	2453200	3534000
YNR021W	YNR021W	#N/A	#N/A	0	0
YNR024W	MPP6	#N/A	#N/A	0	0
YNR051C	BRE5	#N/A	#N/A	0	0
YNR069C	BSC5	#N/A	#N/A	2158300	3596500
YOL012C	HTZ1	#N/A	#N/A	10777000	11481000
YOL027C	MDM38	#N/A	#N/A	0	0
YOL034W	SMC5	#N/A	#N/A	10116000	5669600
YOL059W	GPD2	#N/A	#N/A	1147900	570980
YOL061W	PRS5	#N/A	#N/A	0	0
YOL080C	REX4	#N/A	#N/A	2004900	7359400
YOL081W	IRA2	#N/A	#N/A	0	0
YOL086C	ADH1	#N/A	#N/A	22452000	46902000
YOL090W	MSH2	#N/A	#N/A	0	0
YOL138C	RTC1	#N/A	#N/A	576410	1473400
YOL139C	CDC33	#N/A	#N/A	2315000	6133600
YOL145C	CTR9	#N/A	#N/A	9849800	15976000
YOR014W	RTS1	#N/A	#N/A	224230	429010
YOR046C	DBP5	#N/A	#N/A	0	859800
YOR051C	ETT1	#N/A	#N/A	4387700	2684000
YOR086C	TCB1	#N/A	#N/A	2291800	2754100
YOR117W	RPT5	#N/A	#N/A	3167900	5190600
YOR123C	LEO1	#N/A	#N/A	3985700	9046200
YOR127W	RGA1	#N/A	#N/A	79823	847780
YOR136W	IDH2	#N/A	#N/A	7595100	6783500
YOR151C	RPB2	#N/A	#N/A	841600	1531900
YOR153W	PDR5	#N/A	#N/A	0	0
YOR165W	SEY1	#N/A	#N/A	6583000	4260700
YOR187W	TUF1	#N/A	#N/A	0	1128300
YOR198C	BFR1	#N/A	#N/A	9284500	12371000
YOR204W	DED1	#N/A	#N/A	31947000	36436000
YOR217W	RFC1	#N/A	#N/A	0	108730
YOR230W	WTM1	#N/A	#N/A	0	0
YOR239W	ABP140	#N/A	#N/A	0	2282900
YOR243C	PUS7	#N/A	#N/A	0	262340
YOR252W	TMA16	#N/A	#N/A	718370	1240400
YOR254C	SEC63	#N/A	#N/A	148570	0
YOR259C	RPT4	#N/A	#N/A	3704800	7882800
YOR261C	RPN8	#N/A	#N/A	1363400	5829800
YOR270C	VPH1	#N/A	#N/A	0	0
YOR281C	PLP2	#N/A	#N/A	0	0
YOR288C	MPD1	#N/A	#N/A	3307300	4414100
YOR317W	FAA1	#N/A	#N/A	1929100	3042000
YOR326W	MYO2	#N/A	#N/A	574940	951810
YOR352W	TFB6	#N/A	#N/A	0	0
YOR359W	VTS1	#N/A	#N/A	0	2817700
YOR361C	PRT1	#N/A	#N/A	5574100	5774000
YOR375C	GDH1	#N/A	#N/A	202230	1364200
YPL009C	TAE2	#N/A	#N/A	262490	2234600
YPL037C	EGD1	#N/A	#N/A	1843400	12979000
YPL044C	YPL044C	#N/A	#N/A	0	4461000
YPL058C	PDR12	#N/A	#N/A	170200	0
YPL061W	ALD6	#N/A	#N/A	1180900	3311400
YPL078C	ATP4	#N/A	#N/A	0	0
YPL086C	ELP3	#N/A	#N/A	1175400	0
YPL106C	SSE1	#N/A	#N/A	1576900	3453600
YPL110C	GDE1	#N/A	#N/A	2551400	10005000
YPL127C	HHO1	#N/A	#N/A	0	0
YPL150W	YPL150W	#N/A	#N/A	166060	0
YPL154C	PEP4	#N/A	#N/A	1053400	0
YPL157W	TGS1	#N/A	#N/A	2213500	2202800
YPL173W	MRPL40	#N/A	#N/A	1106300	0
YPL204W	HRR25	#N/A	#N/A	257370	6372200
YPL210C	SRP72	#N/A	#N/A	16409000	11057000
YPL218W	SAR1	#N/A	#N/A	2972600	2666800
YPL226W	NEW1	#N/A	#N/A	1503900	1362100
YPL231W	FAS2	#N/A	#N/A	2101400	4503100
YPL235W	RVB2	#N/A	#N/A	3006200	4079600
YPL237W	SUI3	#N/A	#N/A	10903000	10316000
YPL240C	HSP82	#N/A	#N/A	0	491080
YPL242C	IQG1	#N/A	#N/A	396890	713690
YPR019W	MCM4	#N/A	#N/A	207050	199380
YPR028W	YOP1	#N/A	#N/A	1502400	6587200
YPR036W	VMA13	#N/A	#N/A	0	0
YPR048W	TAH18	#N/A	#N/A	0	0
YPR108W	RPN7	#N/A	#N/A	0	1601500
YPR113W	PIS1	#N/A	#N/A	0	0
YPR137C-B	YPR137C-B	#N/A	#N/A	0	128140
YPR149W	NCE102	#N/A	#N/A	816210	575310
YPR159W	KRE6	#N/A	#N/A	0	0
YPR161C	SGV1	#N/A	#N/A	782480	640670
YPR163C	TIF3	#N/A	#N/A	0	203110
YPR164W	MMS1	#N/A	#N/A	97176	222090
YPR169W	JIP5	#N/A	#N/A	1460200	2451600
YPR175W	DPB2	#N/A	#N/A	850770	1039000
YPR183W	DPM1	#N/A	#N/A	2914900	6512500

## Sheet: Fig 2d
	Protein Name	iBAQ band 1		Protein Name	iBAQ band 2		Protein Name	iBAQ band 3		Protein Name	iBAQ band 4		Protein Name	iBAQ band 5		Protein Name	iBAQ band 6		Protein Name	iBAQ band 7		Protein Name	iBAQ band 8
	KRI1	35194000		CBF5	15785000		KRR1	32291000		UTP23	53614000		GAR1	64385000		NHP2	11599000		RPS13	123830000		RPS14B	129590000
	TES1	5403600		DBP2	2625400		TES1	4565300		NOP1	10158000		RPS9B	2469100		TES1	3955200		RPS17B	15158000		RPS12	14136000
	LEU4	1676800		LEU4	2179000		SLU7	2809200		TES1	6188200		TES1	1473700		RPL20B	3401300		RPS20	5173500		HTA1	13936000
	HSC82	70889		TES1	2054400		UTP23	1144200		LEU4	3509300		RPL10	252000		RPS11B	1348600		RPS18B	4893900		RPS14A	10079000
	CBF5	0		KRI1	1409000		LEU4	990030		DET1	695770		RPL16A	117500		RPL6A	712310		TES1	4650400		TES1	3839800
	CCT2	0		IMD3	793010		MAK11	611660		PEP1	695520		RPS7A	104090		MAK11	537640		RPS15	3409900		LEU4	1415700
	CCT3	0		NOP56	684680		CBF5	326920		MAK11	668660		RPL6A	100130		RPS14B	211870		HTB2	2453600		RPL35B	352820
	CCT7	0		ENP1	613010		RPA43	257570		RPC40	543400		SPC110	99140		LEU4	171540		RPS16B	1953200		RPS22B	282800
	CCT8	0		PRP16	481190		RLP7	184990		STM1	216610		RPL19B	96569		UTP23	117050		LEU4	1454600		RPS13	244480
	CKA1	0		MAK11	265030		HAS1	132480		KRR1	188640		RPS14B	51498		QDR1	97892		RPS12	1069900		RPS24B	236410
	DBP2	0		NOP58	165340		KRI1	114750		CBF5	170500		DBP2	16671		PGM2	71094		RPL27B	738310		RPS31	231340
	DET1	0		CCT2	126990		SEH1	81161		MPD1	169110		CBF5	0		GAR1	66364		RPS19B	712150		QDR1	216790
	ENP1	0		UTP23	86706		NSR1	77180		RPL4B	134120		CCT2	0		KRI1	61728		RPA14	673240		RPL26B	157520
	ESF2	0		PUF4	84806		ESF2	70357		KRI1	121500		CCT3	0		HSC82	61099		RPL14B	515100		HSC82	59653
	GAR1	0		HSC82	83946		RAI1	63651		NSR1	81662		CCT7	0		RPL18B	53114		RPS14B	505070		RPS16B	35177
	GCD11	0		NOC4	80434		RPL4B	20273		HSC82	77538		CCT8	0		CBF5	0		QDR1	269690		CBF5	0
	HAS1	0		IMD2	78831		LCP5	19354		NOP9	61517		CKA1	0		CCT2	0		HAS1	152890		CCT2	0
	HTA1	0		TEF2	75569		PUF4	16678		RPS14B	56320		DET1	0		CCT3	0		RPS31	125510		CCT3	0
	HTB2	0		GCD11	66623		IMD3	12736		RPS5	40373		ENP1	0		CCT7	0		PUF4	98404		CCT7	0
	IMD2	0		CCT7	59399		HSC82	10019		RPN11	18523		ESF2	0		CCT8	0		MTG2	80403		CCT8	0
	IMD3	0		TCP1	56342		RPN8	9892		RPS13	17097		GCD11	0		CKA1	0		GAR1	55429		CKA1	0
	IMD4	0		HAS1	55895		CCT2	0		ESF2	14311		HAS1	0		DBP2	0		RPS24B	54129		DBP2	0
	KRR1	0		IMD4	47036		CCT3	0		HAS1	10384		HSC82	0		DET1	0		VID27	45372		DET1	0
	LCP5	0		KRR1	46988		CCT7	0		CCT2	0		HTA1	0		ENP1	0		RPB8	35545		ENP1	0
	LRP1	0		NOP12	38599		CCT8	0		CCT3	0		HTB2	0		ESF2	0		UTP23	17649		ESF2	0
	MAK11	0		PRP19	31067		CKA1	0		CCT7	0		IMD2	0		GCD11	0		CBF5	0		GAR1	0
	MPD1	0		CCT8	30931		DBP2	0		CCT8	0		IMD3	0		HAS1	0		CCT2	0		GCD11	0
	MTG2	0		RPS14B	25984		DET1	0		CKA1	0		IMD4	0		HTA1	0		CCT3	0		HAS1	0
	NHP2	0		SSK22	12632		ENP1	0		DBP2	0		KRI1	0		HTB2	0		CCT7	0		HTB2	0
	NOC4	0		CCT3	0		GAR1	0		ENP1	0		KRR1	0		IMD2	0		CCT8	0		IMD2	0
	NOP1	0		CKA1	0		GCD11	0		GAR1	0		LCP5	0		IMD3	0		CKA1	0		IMD3	0
	NOP12	0		DET1	0		HTA1	0		GCD11	0		LEU4	0		IMD4	0		DBP2	0		IMD4	0
	NOP56	0		ESF2	0		HTB2	0		HTA1	0		LRP1	0		KRR1	0		DET1	0		KRI1	0
	NOP58	0		GAR1	0		IMD2	0		HTB2	0		MAK11	0		LCP5	0		ENP1	0		KRR1	0
	NOP9	0		HTA1	0		IMD4	0		IMD2	0		MPD1	0		LRP1	0		ESF2	0		LCP5	0
	NSR1	0		HTB2	0		LRP1	0		IMD3	0		MTG2	0		MPD1	0		GCD11	0		LRP1	0
	PEP1	0		LCP5	0		MPD1	0		IMD4	0		NHP2	0		MTG2	0		HSC82	0		MAK11	0
	PGM2	0		LRP1	0		MTG2	0		LCP5	0		NOC4	0		NOC4	0		HTA1	0		MPD1	0
	PRP16	0		MPD1	0		NHP2	0		LRP1	0		NOP1	0		NOP1	0		IMD2	0		MTG2	0
	PRP19	0		MTG2	0		NOC4	0		MTG2	0		NOP12	0		NOP12	0		IMD3	0		NHP2	0
	PUF4	0		NHP2	0		NOP1	0		NHP2	0		NOP56	0		NOP56	0		IMD4	0		NOC4	0
	PUS4	0		NOP1	0		NOP12	0		NOC4	0		NOP58	0		NOP58	0		KRI1	0		NOP1	0
	QDR1	0		NOP9	0		NOP56	0		NOP12	0		NOP9	0		NOP9	0		KRR1	0		NOP12	0
	RAI1	0		NSR1	0		NOP58	0		NOP56	0		NSR1	0		NSR1	0		LCP5	0		NOP56	0
	RLP7	0		PEP1	0		NOP9	0		NOP58	0		PEP1	0		PEP1	0		LRP1	0		NOP58	0
	RPA14	0		PGM2	0		PEP1	0		PGM2	0		PGM2	0		PRP16	0		MAK11	0		NOP9	0
	RPA43	0		PUS4	0		PGM2	0		PRP16	0		PRP16	0		PRP19	0		MPD1	0		NSR1	0
	RPB8	0		QDR1	0		PRP16	0		PRP19	0		PRP19	0		PUF4	0		NHP2	0		PEP1	0
	RPC40	0		RAI1	0		PRP19	0		PUF4	0		PUF4	0		PUS4	0		NOC4	0		PGM2	0
	RPL10	0		RLP7	0		PUS4	0		PUS4	0		PUS4	0		RAI1	0		NOP1	0		PRP16	0
	RPL14B	0		RPA14	0		QDR1	0		QDR1	0		QDR1	0		RLP7	0		NOP12	0		PRP19	0
	RPL16A	0		RPA43	0		RPA14	0		RAI1	0		RAI1	0		RPA14	0		NOP56	0		PUF4	0
	RPL18B	0		RPB8	0		RPB8	0		RLP7	0		RLP7	0		RPA43	0		NOP58	0		PUS4	0
	RPL19B	0		RPC40	0		RPC40	0		RPA14	0		RPA14	0		RPB8	0		NOP9	0		RAI1	0
	RPL1B	0		RPL10	0		RPL10	0		RPA43	0		RPA43	0		RPC40	0		NSR1	0		RLP7	0
	RPL20B	0		RPL14B	0		RPL14B	0		RPB8	0		RPB8	0		RPL10	0		PEP1	0		RPA14	0
	RPL25	0		RPL16A	0		RPL16A	0		RPL10	0		RPC40	0		RPL14B	0		PGM2	0		RPA43	0
	RPL26B	0		RPL18B	0		RPL18B	0		RPL14B	0		RPL14B	0		RPL16A	0		PRP16	0		RPB8	0
	RPL27B	0		RPL19B	0		RPL19B	0		RPL16A	0		RPL18B	0		RPL19B	0		PRP19	0		RPC40	0
	RPL35B	0		RPL1B	0		RPL1B	0		RPL18B	0		RPL1B	0		RPL1B	0		PUS4	0		RPL10	0
	RPL4B	0		RPL20B	0		RPL20B	0		RPL19B	0		RPL20B	0		RPL25	0		RAI1	0		RPL14B	0
	RPL6A	0		RPL25	0		RPL25	0		RPL1B	0		RPL25	0		RPL26B	0		RLP7	0		RPL16A	0
	RPN11	0		RPL26B	0		RPL26B	0		RPL20B	0		RPL26B	0		RPL27B	0		RPA43	0		RPL18B	0
	RPN8	0		RPL27B	0		RPL27B	0		RPL25	0		RPL27B	0		RPL35B	0		RPC40	0		RPL19B	0
	RPS11B	0		RPL35B	0		RPL35B	0		RPL26B	0		RPL35B	0		RPL4B	0		RPL10	0		RPL1B	0
	RPS12	0		RPL4B	0		RPL6A	0		RPL27B	0		RPL4B	0		RPN11	0		RPL16A	0		RPL20B	0
	RPS13	0		RPL6A	0		RPN11	0		RPL35B	0		RPN11	0		RPN8	0		RPL18B	0		RPL25	0
	RPS14A	0		RPN11	0		RPS11B	0		RPL6A	0		RPN8	0		RPS12	0		RPL19B	0		RPL27B	0
	RPS14B	0		RPN8	0		RPS12	0		RPN8	0		RPS11B	0		RPS13	0		RPL1B	0		RPL4B	0
	RPS15	0		RPS11B	0		RPS13	0		RPS11B	0		RPS12	0		RPS14A	0		RPL20B	0		RPL6A	0
	RPS16B	0		RPS12	0		RPS14A	0		RPS12	0		RPS13	0		RPS15	0		RPL25	0		RPN11	0
	RPS17B	0		RPS13	0		RPS14B	0		RPS14A	0		RPS14A	0		RPS16B	0		RPL26B	0		RPN8	0
	RPS18B	0		RPS14A	0		RPS15	0		RPS15	0		RPS15	0		RPS17B	0		RPL35B	0		RPS11B	0
	RPS19B	0		RPS15	0		RPS16B	0		RPS16B	0		RPS16B	0		RPS18B	0		RPL4B	0		RPS15	0
	RPS20	0		RPS16B	0		RPS17B	0		RPS17B	0		RPS17B	0		RPS19B	0		RPL6A	0		RPS17B	0
	RPS22B	0		RPS17B	0		RPS18B	0		RPS18B	0		RPS18B	0		RPS20	0		RPN11	0		RPS18B	0
	RPS24B	0		RPS18B	0		RPS19B	0		RPS19B	0		RPS19B	0		RPS22B	0		RPN8	0		RPS19B	0
	RPS31	0		RPS19B	0		RPS20	0		RPS20	0		RPS20	0		RPS24B	0		RPS11B	0		RPS20	0
	RPS5	0		RPS20	0		RPS22B	0		RPS22B	0		RPS22B	0		RPS31	0		RPS14A	0		RPS5	0
	RPS7A	0		RPS22B	0		RPS24B	0		RPS24B	0		RPS24B	0		RPS5	0		RPS22B	0		RPS7A	0
	RPS9B	0		RPS24B	0		RPS31	0		RPS31	0		RPS31	0		RPS7A	0		RPS5	0		RPS9B	0
	SEH1	0		RPS31	0		RPS5	0		RPS7A	0		RPS5	0		RPS9B	0		RPS7A	0		SEH1	0
	SLN1	0		RPS5	0		RPS7A	0		RPS9B	0		SEH1	0		SEH1	0		RPS9B	0		SLN1	0
	SLU7	0		RPS7A	0		RPS9B	0		SEH1	0		SLN1	0		SLN1	0		SEH1	0		SLU7	0
	SPC110	0		RPS9B	0		SLN1	0		SLN1	0		SLU7	0		SLU7	0		SLN1	0		SPC110	0
	SSK22	0		SEH1	0		SPC110	0		SLU7	0		SSK22	0		SPC110	0		SLU7	0		SSK22	0
	STM1	0		SLN1	0		SSK22	0		SPC110	0		STM1	0		SSK22	0		SPC110	0		STM1	0
	TCP1	0		SLU7	0		STM1	0		SSK22	0		TCP1	0		STM1	0		SSK22	0		TCP1	0
	TEF2	0		SPC110	0		TCP1	0		TCP1	0		TEF2	0		TCP1	0		STM1	0		TEF2	0
	UTP23	0		STM1	0		TEF2	0		TEF2	0		UTP23	0		TEF2	0		TCP1	0		UTP23	0
	VID27	0		VID27	0		VID27	0		VID27	0		VID27	0		VID27	0		TEF2	0		VID27	0
	YHP1	0		YHP1	0		YHP1	0		YHP1	0		YHP1	0		YHP1	0		YHP1	0		YHP1	0

## Sheet: Supplementary Fig3c
Name	sorting	90S Biogenesis	Kri1 wt	Kri1 krr1∆C2	Utp23 wt	Utp23 krr1∆C2
UTP4	1	UTP-A	296670000	1659900000	389090000	1929500000
NAN1	1	UTP-A	292920000	1626200000	436510000	1659300000
UTP15	1	UTP-A	236460000	1178100000	227670000	1477300000
UTP10	1	UTP-A	231620000	1231800000	362510000	1378600000
UTP9	1	UTP-A	203260000	1209500000	286970000	1217100000
UTP5	1	UTP-A	178310000	1420600000	292440000	1216800000
UTP8	1	UTP-A	160640000	985900000	204600000	1022400000
POL5	1	UTP-A	4744000	1765000	37367000	11412000
UTP21	2	UTPB	222620000	1452000000	269000000	1613100000
DIP2	2	UTPB	213600000	1451400000	293130000	1602500000
PWP2	2	UTPB	209920000	1465900000	352110000	1492300000
UTP18	2	UTPB	206430000	1146100000	239040000	1364100000
UTP13	2	UTPB	154660000	965370000	229310000	1110900000
UTP6	2	UTPB	108730000	700540000	122600000	770910000
UTP22	3	UTP-C	144130000	82110000	383150000	140960000
RRP7	3	UTP-C	69272000	26101000	102210000	58805000
CKA1	3	UTP-C	19201000	26722000	15859000	29005000
CKA2	3	UTP-C	12787000	22163000	9619600	27932000
CKB2	3	UTP-C	12324000	6886200	9356900	10623000
CKB1	3	UTP-C	8095300	9610900	7346700	10611000
IMP4	4	MPP10	211980000	1285500000	228030000	1540400000
MPP10	4	MPP10	132950000	1112400000	214190000	1196100000
IMP3	4	MPP10	124380000	737090000	124410000	804560000
SAS10	4	MPP10	90364000	693290000	117920000	830750000
NOP56	5	C/D box U3 snoRNP	3895000000	6029000000	2391000000	5651100000
NOP58	5	C/D box U3 snoRNP	3471700000	4529600000	1966000000	4742600000
NOP1	5	C/D box U3 snoRNP	2730100000	3338100000	1397000000	3834000000
SNU13	5	C/D box U3 snoRNP	728770000	1131300000	444040000	1053200000
RRP9	5	C/D box U3 snoRNP	185010000	1371500000	258210000	1461700000
ENP2	6	Kre33	583330000	1580800000	229520000	1253100000
KRE33	6	Kre33	536180000	1746100000	232340000	1401700000
BFR2	6	Kre33	392750000	1153300000	154800000	880510000
LCP5	6	Kre33	229660000	606450000	72538000	583330000
ENP1	7	Nop14	384950000	921510000	124940000	755240000
NOP14	7	Nop14	312810000	1475000000	110620000	1351000000
RRP12	7	Nop14	258740000	620890000	200910000	598690000
NOC4	7	Nop14	120910000	506280000	18612000	497710000
EMG1	7	Nop14	104070000	1453500000	45730000	1672100000
RRP46	8	Exosome	7196500	19098000	16298000	18933000
MTR4	8	Exosome	1365300	3360900	1460600	4165500
RRP40	8	Exosome	1197000	1810300	0	2200600
RRP4	8	Exosome	672150	0	0	3136700
RRP6	8	Exosome	633800	2573600	1197600	2523000
DIS3	8	Exosome	377130	2673500	132240	2729700
RRP43	8	Exosome	0	1971400	0	1598700
RRP42	8	Exosome	0	0	0	0
RRP45	8	Exosome	0	526970	0	531090
MTR3	8	Exosome	0	0	0	1597900
SKI6	8	Exosome	0	2188300	0	3193300
HAS1	9	90S	3558900000	2939500000	439540000	1287700000
NSR1	9	90S	847930000	849900000	189300000	265970000
NOP9	9	90S	430120000	477830000	148840000	125380000
HCA4	9	90S	181110000	286140000	171280000	358320000
FPR3	9	90S	117900000	74072000	112340000	128020000
BUD21	9	90S	91616000	507970000	135370000	640550000
UTP11	9	90S	79282000	493230000	68596000	678590000
DIM1	9	90S	55739000	51484000	32114000	29610000
UTP30	9	90S	35336000	507520000	21413000	594040000
MRD1	9	90S	34576000	56119000	123390000	68649000
FPR4	9	90S	26752000	15013000	49625000	86151000
RRP36	9	90S	19085000	25257000	20652000	21621000
RRP3	9	90S	7871800	3933000	3816900	3187000
SEN1	9	90S	5520600	3901400	4272000	3750200
SOF1	10	90S/40S	240940000	1675200000	261520000	1855000000
UTP7	10	90S/40S	234540000	1474000000	251730000	1474800000
BMS1	10	90S/40S	173730000	1509200000	191060000	1616500000
UTP20	10	90S/40S	85485000	541520000	41121000	651290000
RCL1	10	90S/40S	72902000	648870000	70364000	747210000
PNO1	10	90S/40S	55940000	388550000	33850000	559160000
UTP14	10	90S/40S	11586000	452160000	11407000	538510000
ASC1	11	40S	9841100000	5913000000	3650300000	1193100000
NOB1	11	40S	78709000	89896000	34948000	119950000
TSR1	11	40S	44625000	58303000	112920000	97304000
RIO2	11	40S	22483000	15975000	11583000	5249200
LTV1	11	40S	9617900	14767000	8090100	3199300
SLX9	11	40S	2656000	0	0	1682700
RIO1	11	40S	2466600	859190	121120	0
FYV7	12	Nop19	26049000	29708000	51774000	36283000
DHR2	12	Nop19	12818000	23974000	42797000	32347000
UTP25	12	Nop19	1696600	17767000	3460400	18469000
NOP19	12	Nop19	0	0	6476500	1864400
ESF1	13	Dbp8	195900000	174560000	112630000	148420000
ESF2	13	Dbp8	11841000	37521000	4099900	36583000
DBP8	13	Dbp8	7669600	6232600	3601400	2466200
EFG1	14	Q1 quality control	487660000	703510000	239230000	439570000
BUD22	14	Q1 quality control	275280000	408140000	127740000	253630000
FCF1	14	Q1 quality control	41722000	285950000	32446000	395790000
BUD23	15	U3 release	14429000	12222000	1842600	7036100
ECM16	15	U3 release	3351600	234480000	2661400	251460000
KRI1	16	Faf1	20753000000	18136000000	1840700000	3891300000
KRR1	16	Faf1	17267000000	10539000000	1656900000	3539100000
UTP23	16	Faf1	1681400000	3188600000	16447000000	17649000000
FCF2	16	Faf1	37954000	544750000	31602000	587100000
FAF1	16	Faf1	0	171830000	3204000	251310000
PRP43	17	Prp43	208140000	226490000	131340000	206700000
SQS1	17	Prp43	37158000	41448000	14105000	16928000
PXR1	17	Prp43	21895000	27712000	16038000	48025000
NOP6	18	Nop6	333160000	420690000	236590000	370000000
CMS1	18	Nop6	128190000	262290000	47773000	192690000
TMA23	18	Nop6	31872000	24154000	15685000	28634000
SGD1	19	Fal1	4632600	18985000	3899200	16801000
CBF5	20	H/ACA box	10083000000	10584000000	6812900000	12347000000
NHP2	20	H/ACA box	3044800000	3394100000	1883900000	3001400000
GAR1	20	H/ACA box	1924700000	1933800000	1356300000	2446500000
NOP10	20	H/ACA box	866380000	796080000	449130000	1084200000
RRP5	21	Rrp5	347570000	290770000	671860000	546420000
ROK1	21	Rrp5	84570000	46203000	204610000	46403000
NOC2	21	Rrp5	60453000	63068000	106310000	153260000
RPS14A	22	RpS proteins	26110000000	19983000000	3057600000	5915500000
RPS13	22	RpS proteins	17054000000	16501000000	5431300000	3829800000
RPS17A	22	RpS proteins	13747000000	8998000000	5522900000	2383600000
RPS18B	22	RpS proteins	12522000000	8327400000	4819400000	1950600000
RPS3	22	RpS proteins	11406000000	7563500000	4178400000	1647500000
RPS25B	22	RpS proteins	10972000000	6570600000	4989800000	1563900000
RPS4A	22	RpS proteins	10110000000	6305700000	5313500000	2872500000
RPS11A	22	RpS proteins	9486700000	6068200000	5736100000	3246300000
RPS16A	22	RpS proteins	9360400000	6004700000	4548500000	2162900000
RPS5	22	RpS proteins	9095600000	5652700000	3885100000	1765600000
RPS24B	22	RpS proteins	8520500000	5553200000	6235400000	2884300000
RPS8B	22	RpS proteins	7715200000	5820700000	5974100000	3534400000
RPS20	22	RpS proteins	7682700000	5297900000	3286000000	1290100000
RPS2	22	RpS proteins	7419600000	4740400000	3488800000	1008600000
RPS15	22	RpS proteins	6768100000	4032900000	1806700000	879070000
RPS12	22	RpS proteins	6508200000	4816100000	2953500000	1240100000
RPS28A	22	RpS proteins	6231500000	3927100000	2117700000	1131900000
RPS6A	22	RpS proteins	6129100000	4200600000	4771600000	2690200000
RPS9B	22	RpS proteins	5945400000	5108900000	5263900000	2299000000
RPS0A	22	RpS proteins	5789800000	3386600000	3070500000	816790000
RPS10A	22	RpS proteins	5259700000	3510200000	2332400000	754740000
RPS19B	22	RpS proteins	4954600000	2803400000	1713900000	569210000
RPS31	22	RpS proteins	4508000000	2668500000	1656300000	869280000
RPS26A	22	RpS proteins	3004300000	1467200000	2859800000	930080000
RPS1B	22	RpS proteins	1798800000	800600000	1268300000	745340000
RPS21B	22	RpS proteins	1600000000	1107000000	934140000	210780000
RPS29B	22	RpS proteins	1555100000	512720000	426530000	99587000
RPS29A	22	RpS proteins	1496000000	825830000	686710000	245330000
RPS22B	22	RpS proteins	1380900000	1139300000	1939800000	1204600000
RPS7A	22	RpS proteins	1138600000	1288600000	2645400000	1409000000
RPS23B	22	RpS proteins	1047200000	1096500000	1708800000	1155700000
RPS27A	22	RpS proteins	1027700000	758390000	2197400000	850100000
RPS30B	22	RpS proteins	280080000	219540000	467750000	276580000
RPS0B	22	RpS proteins	229390000	122460000	130160000	42249000
RPS7B	22	RpS proteins	190470000	113570000	360870000	120330000
RPS21A	22	RpS proteins	183020000	75265000	54190000	16879000
RPS1A	22	RpS proteins	164400000	84294000	122400000	94411000
RPS14B	22	RpS proteins	122400000	388620000	12783000	106660000
RPS9A	22	RpS proteins	74300000	20103000	63250000	9050100
RPS26B	22	RpS proteins	29617000	15131000	50947000	8197100
RPS28B	22	RpS proteins	10340000	5541300	7329700	2268400
RPS19A	22	RpS proteins	4367600	0	1713500	0
RPL19A	23	RpL	2792100000	4121500000	3359000000	3907500000
RPL20B	23	RpL	2763400000	3548200000	5039300000	6001000000
RPL2B	23	RpL	2551400000	3025700000	4107000000	4227900000
RPL7A	23	RpL	2469300000	3035400000	4684800000	5321600000
RPL27A	23	RpL	2442700000	2958300000	4807600000	4822800000
RPL35A	23	RpL	2438300000	2561200000	3996600000	4866100000
RPL26B	23	RpL	2403000000	3039500000	4963000000	5402200000
RPL3	23	RpL	2330300000	2395800000	2225200000	2711600000
RPL13B	23	RpL	2302300000	2936500000	5112600000	5558200000
RPL24A	23	RpL	2294100000	2744400000	2363600000	2174700000
RPL17B	23	RpL	2281600000	2557100000	3733200000	4015600000
RPL21A	23	RpL	2125400000	2533500000	4101300000	4577000000
RPL8B	23	RpL	2101100000	2413700000	4169500000	4096900000
RPL25	23	RpL	2083100000	2469600000	4211200000	4565800000
RPL6B	23	RpL	2063300000	2687300000	4223700000	4036700000
RPL4A	23	RpL	2041900000	2217600000	3959100000	3413200000
RPL1A	23	RpL	1875900000	1553900000	3170600000	3367400000
RPL43A	23	RpL	1748500000	1627400000	2662500000	2946000000
RPL9A	23	RpL	1656000000	1826200000	2228000000	2250200000
RPL33B	23	RpL	1609700000	1844400000	2991200000	3207000000
RPL18A	23	RpL	1601300000	1857200000	3193900000	3345200000
RPL10	23	RpL	1590600000	1930700000	2341400000	2542800000
RPL15A	23	RpL	1547300000	2129900000	3591800000	3852100000
RPL11A	23	RpL	1538600000	1798000000	2767800000	3215200000
RPL14B	23	RpL	1505700000	1841100000	3145500000	3168000000
RPL5	23	RpL	1492400000	2008600000	3341500000	3248900000
RPP0	23	RpL	1400000000	1576900000	2336300000	2577600000
RPL30	23	RpL	1268100000	1613600000	2700600000	2310200000
RPL12A	23	RpL	1184600000	1208300000	2378600000	2274200000
RPL36A	23	RpL	1096900000	1267400000	1870700000	2509700000
RPL16B	23	RpL	1075300000	1673600000	2824800000	2858900000
RPL34B	23	RpL	955660000	1307200000	2229100000	2349200000
RPL31A	23	RpL	750100000	797100000	1062900000	862090000
RPL23B	23	RpL	743670000	509680000	570250000	622600000
RPL32	23	RpL	738540000	1058600000	1999100000	1687500000
RPL38	23	RpL	726210000	776890000	1156100000	841520000
RPL39	23	RpL	657320000	844330000	1037000000	890430000
RPL42A	23	RpL	587620000	627090000	790360000	802710000
RPL22A	23	RpL	493160000	482010000	727680000	395970000
RPL33A	23	RpL	462050000	532850000	1008600000	988270000
RPL16A	23	RpL	399570000	501740000	772630000	767660000
RPL28	23	RpL	389390000	775470000	1661100000	1129200000
RPL6A	23	RpL	351560000	487660000	659990000	853350000
RPL17A	23	RpL	348600000	399170000	652950000	658490000
RPL24B	23	RpL	221190000	270490000	167050000	213240000
RPL26A	23	RpL	186050000	215660000	369930000	402880000
RPL8A	23	RpL	160550000	134020000	196160000	150800000
RPL37A	23	RpL	143590000	143430000	293390000	253150000
RPL36B	23	RpL	98227000	92259000	76003000	206210000
RPL9B	23	RpL	82103000	62443000	175430000	85842000
RPL21B	23	RpL	74370000	146750000	84470000	137270000
RPP1B	23	RpL	69275000	80764000	259410000	169020000
RPP2A	23	RpL	45252000	53018000	138370000	107150000
RPP2B	23	RpL	38448000	79295000	170580000	117270000
RPL31B	23	RpL	29618000	17612000	14343000	20752000
RPL29	23	RpL	29577000	44047000	62711000	81281000
RPL37B	23	RpL	28940000	27298000	43300000	25423000
RPL13A	23	RpL	26248000	41693000	60488000	76684000
RPL22B	23	RpL	25878000	24229000	40023000	17210000
RPL7B	23	RpL	7076300	6769800	25091000	57272000
RPL40B	23	RpL	6222000	1288000	3669900	4973300
RPL15B	23	RpL	4218800	4797500	9579100	9387400
RPP1A	23	RpL	0	0	100680000	0
RPA135	24	RNA PolI	83259000	64002000	80870000	40652000
RPC40	24	RNA PolI	74730000	53602000	56831000	42008000
RPA190	24	RNA PolI	52716000	47831000	66218000	38618000
RPB5	24	RNA PolI	51988000	25436000	34360000	17362000
RPA49	24	RNA PolI	43062000	44465000	40459000	44601000
RPB10	24	RNA PolI	38109000	23596000	34055000	18365000
RPA34	24	RNA PolI	27649000	27473000	13119000	7981500
RPB8	24	RNA PolI	25316000	19411000	20126000	13587000
RPA43	24	RNA PolI	17326000	19275000	19401000	16795000
RPC10	24	RNA PolI	14921000	1531000	10657000	0
UBP10	24	RNA PolI	12314000	7514400	41648000	30471000
RPA12	24	RNA PolI	11602000	8982800	14390000	6862200
RPC19	24	RNA PolI	1957300	0	7999200	0
RPO26	24	RNA PolI	0	0	4831500	0
IMD4	25	pre-60S	1508000000	501940000	1195200000	578220000
IMD3	25	pre-60S	653930000	249070000	555120000	268000000
DBP2	25	pre-60S	296590000	224600000	93517000	105230000
SSA2	25	pre-60S	179860000	116890000	122490000	59778000
IMD2	25	pre-60S	173700000	34604000	147970000	29819000
NOP12	25	pre-60S	144370000	169640000	529940000	779830000
NOP13	25	pre-60S	107400000	103380000	516240000	738850000
NOP4	25	pre-60S	93793000	97936000	141000000	203150000
XRN1	25	pre-60S	92748000	50636000	64597000	22860000
NOG1	25	pre-60S	86243000	80000000	160990000	138550000
MRT4	25	pre-60S	85994000	102740000	170030000	288500000
RLP24	25	pre-60S	77958000	46259000	146660000	147780000
DBP9	25	pre-60S	77242000	60782000	98041000	104480000
DBP3	25	pre-60S	69727000	43646000	38343000	33910000
BRX1	25	pre-60S	57059000	81329000	203000000	356310000
PUF6	25	pre-60S	55179000	69163000	372410000	545450000
TIF6	25	pre-60S	54203000	44009000	98035000	76203000
MAK5	25	pre-60S	50598000	39374000	69427000	103060000
RLP7	25	pre-60S	48438000	71949000	132230000	309490000
MAK21	25	pre-60S	47537000	46753000	103730000	120380000
NUG1	25	pre-60S	39794000	42386000	51417000	50714000
CIC1	25	pre-60S	39571000	44269000	88960000	208700000
ERB1	25	pre-60S	38970000	92598000	171830000	391640000
SSF2	25	pre-60S	38730000	25870000	106660000	137650000
EBP2	25	pre-60S	37905000	58835000	149950000	274950000
LOC1	25	pre-60S	35412000	50146000	101150000	205730000
NOP7	25	pre-60S	33636000	68196000	114250000	243050000
ARX1	25	pre-60S	32518000	31062000	49694000	38578000
LSG1	25	pre-60S	30164000	21971000	25841000	17759000
RAT1	25	pre-60S	28955000	22608000	15706000	13965000
YTM1	25	pre-60S	28491000	51873000	79830000	257980000
RPF2	25	pre-60S	28462000	26733000	92822000	206110000
DBP7	25	pre-60S	27717000	25224000	94575000	109930000
NOG2	25	pre-60S	26926000	23582000	35631000	27471000
MAK16	25	pre-60S	26721000	34909000	70954000	179830000
RIX1	25	pre-60S	25811000	17308000	23064000	13081000
RAI1	25	pre-60S	23394000	19636000	12638000	12002000
SSA1	25	pre-60S	21885000	6280200	12504000	2013800
DRS1	25	pre-60S	21021000	17080000	84386000	134350000
NOP2	25	pre-60S	20306000	24633000	68032000	145230000
NMD3	25	pre-60S	20049000	11042000	21947000	13053000
NOP8	25	pre-60S	18601000	15852000	39471000	58411000
NSA2	25	pre-60S	18556000	11912000	29786000	18846000
IPI3	25	pre-60S	18256000	13943000	13121000	9654400
DBP10	25	pre-60S	17466000	10864000	27416000	13409000
NOP15	25	pre-60S	17031000	25411000	40732000	95143000
ALB1	25	pre-60S	13981000	6615100	22576000	14582000
URB1	25	pre-60S	12883000	13625000	58220000	57598000
RRP14	25	pre-60S	12399000	7886000	83314000	135520000
NIP7	25	pre-60S	12399000	12641000	36497000	81292000
NSA1	25	pre-60S	11620000	13180000	63531000	181630000
SDA1	25	pre-60S	10510000	4032000	7925700	1590200
RPF1	25	pre-60S	10214000	11066000	44614000	132650000
RRP1	25	pre-60S	10044000	13437000	36856000	100130000
URB2	25	pre-60S	9667800	12929000	43130000	54631000
SSF1	25	pre-60S	9448600	6836500	23674000	40625000
RNH70	25	pre-60S	9271800	6727500	1530600	961450
RIX7	25	pre-60S	8148200	3965700	11324000	8065400
SPB1	25	pre-60S	7935300	5194200	13452000	7980500
RSA4	25	pre-60S	6921400	2482200	11505000	7140800
NOP53	25	pre-60S	6204800	2642100	9799700	4408400
RRS1	25	pre-60S	6099400	9639800	50405000	72382000
DBP6	25	pre-60S	5072000	3803700	23208000	28926000
NOP16	25	pre-60S	4736800	39008000	79169000	182940000
NOC3	25	pre-60S	4641100	2832000	7335800	6704900
IPI1	25	pre-60S	3840900	2553500	3535500	379810
SPB4	25	pre-60S	3581900	2447000	873640	1261700
MAK11	25	pre-60S	1919300	1368600	5117100	4624600
BUD20	25	pre-60S	1527100	0	4420000	0
REI1	25	pre-60S	1217100	5005500	6486800	8725000
SQT1	25	pre-60S	1049000	793930	1010700	0
REH1	25	pre-60S	1019900	1229500	3265300	1837500
YVH1	25	pre-60S	1000800	0	1222700	432370
MDN1	25	pre-60S	528990	319920	872590	467800
AFG2	25	pre-60S	361820	418730	217110	0
SYO1	25	pre-60S	294650	0	392900	0
RRP15	25	pre-60S	0	2416400	22145000	31138000
RSA3	25	pre-60S	0	766050	4483200	3947700
SPT15	26	TATA binding protein	0	0	0	0
RRN9	28	RNA PolI UAF complex	3200400	1727500	2390900	630670
UAF30	28	RNA PolI UAF complex	904180	0	1353800	267310
HHF2	#N/A	#N/A	3576300000	2622000000	1855900000	1683600000
HTA1	#N/A	#N/A	2577100000	1483500000	985940000	798710000
HTB2	#N/A	#N/A	1596600000	1010600000	861700000	583110000
#N/A	#N/A	#N/A	1407100000	1154100000	1218000000	1144500000
TEF1	#N/A	#N/A	1126300000	707960000	610410000	517970000
SSB1	#N/A	#N/A	948860000	899450000	537160000	405500000
SRO9	#N/A	#N/A	728830000	461010000	364920000	178360000
HHT2	#N/A	#N/A	728150000	654320000	672050000	440750000
YRA1	#N/A	#N/A	698540000	486430000	471590000	411140000
TDH3	#N/A	#N/A	508990000	185590000	417320000	96577000
LHP1	#N/A	#N/A	400150000	390770000	212410000	103320000
CDC19	#N/A	#N/A	399210000	231920000	192050000	82643000
ACT1	#N/A	#N/A	357620000	2163600000	1689000000	133610000
SRP40	#N/A	#N/A	285130000	241070000	186620000	321780000
#N/A	#N/A	#N/A	274910000	1768300000	217990000	517040000
MSS116	#N/A	#N/A	259790000	155120000	189710000	160770000
STM1	#N/A	#N/A	254500000	200120000	140360000	176150000
GBP2	#N/A	#N/A	225420000	138130000	91604000	70451000
VPS30	#N/A	#N/A	189140000	137870000	95973000	17469000
MIS1	#N/A	#N/A	188590000	221510000	151360000	185520000
PSA1	#N/A	#N/A	186330000	139970000	117260000	74675000
#N/A	#N/A	#N/A	174930000	795930000	83342000	223550000
SBP1	#N/A	#N/A	161320000	80737000	121090000	22719000
ADH1	#N/A	#N/A	146050000	66105000	118230000	27646000
YNL050C	#N/A	#N/A	145540000	140260000	35046000	56017000
EFT1	#N/A	#N/A	145300000	106530000	133250000	53043000
#N/A	#N/A	#N/A	141820000	827820000	113170000	262790000
HSC82	#N/A	#N/A	141260000	100930000	122440000	60998000
DPS1	#N/A	#N/A	136690000	3247900	6621200	0
CIA1	#N/A	#N/A	130990000	120200000	13193000	27875000
SUP35	#N/A	#N/A	126830000	72948000	289370000	87074000
VMA2	#N/A	#N/A	122790000	75669000	75249000	69864000
PDC1	#N/A	#N/A	122240000	76447000	97116000	17128000
ENO2	#N/A	#N/A	119370000	45176000	100340000	41886000
YEF3	#N/A	#N/A	112220000	65779000	84047000	40218000
YDJ1	#N/A	#N/A	112050000	64366000	54138000	52721000
PAB1	#N/A	#N/A	106940000	88995000	175440000	64637000
SPC110	#N/A	#N/A	106000000	87776000	88521000	42708000
HTZ1	#N/A	#N/A	103130000	65186000	65666000	34193000
ARB1	#N/A	#N/A	86777000	34444000	26171000	22556000
GCD11	#N/A	#N/A	86076000	53777000	119330000	63113000
YHR020W	#N/A	#N/A	85145000	68322000	56206000	42822000
YPR137C-B	#N/A	#N/A	82324000	39940000	76590000	40623000
DED1	#N/A	#N/A	79635000	47019000	26367000	16518000
FUN12	#N/A	#N/A	75444000	55228000	128060000	40228000
HHO1	#N/A	#N/A	72639000	51631000	73182000	56336000
CBP2	#N/A	#N/A	71384000	58856000	29540000	23680000
TIF1	#N/A	#N/A	70240000	61109000	49754000	50789000
#N/A	#N/A	#N/A	68161000	75347000	71996000	54619000
PWP1	#N/A	#N/A	67930000	73198000	225840000	283830000
#N/A	#N/A	#N/A	67910000	67951000	22352000	30737000
TUB2	#N/A	#N/A	64557000	45478000	36866000	44178000
GFA1	#N/A	#N/A	61315000	51352000	54222000	53720000
FBA1	#N/A	#N/A	59813000	27326000	35068000	5842500
SAM1	#N/A	#N/A	59704000	24234000	37582000	17509000
MRP7	#N/A	#N/A	59217000	24100000	46536000	31387000
MAM33	#N/A	#N/A	59048000	75535000	42409000	27969000
#N/A	#N/A	#N/A	56019000	249460000	24750000	81155000
YHB1	#N/A	#N/A	55929000	35019000	43158000	18105000
GPM1	#N/A	#N/A	55881000	20472000	45010000	3739800
MPD1	#N/A	#N/A	53606000	25703000	31525000	15084000
LSM4	#N/A	#N/A	52844000	23220000	22231000	12178000
SUI3	#N/A	#N/A	52527000	28665000	64756000	40031000
PFK1	#N/A	#N/A	52394000	25095000	49096000	10838000
GCD14	#N/A	#N/A	52122000	36971000	8579200	11957000
NPL3	#N/A	#N/A	51696000	11654000	9224100	0
MRPL35	#N/A	#N/A	51620000	16380000	38136000	19781000
YGR210C	#N/A	#N/A	51234000	23900000	15671000	9145400
MRPL17	#N/A	#N/A	49206000	18673000	30804000	23865000
PGK1	#N/A	#N/A	48643000	20398000	52122000	2843600
TUB1	#N/A	#N/A	47533000	37545000	29699000	46305000
HYP2	#N/A	#N/A	45775000	20262000	29588000	6115500
AHA1	#N/A	#N/A	45118000	24531000	30333000	26033000
HRB1	#N/A	#N/A	44221000	22370000	24127000	8541300
PMA1	#N/A	#N/A	43935000	109470000	64293000	42135000
OLA1	#N/A	#N/A	43190000	10539000	7697200	5972000
MRPL36	#N/A	#N/A	42665000	18237000	33464000	21107000
FAS1	#N/A	#N/A	42637000	25678000	30999000	7647000
LEU1	#N/A	#N/A	41094000	13383000	72369000	11419000
URA2	#N/A	#N/A	40942000	25452000	41007000	19526000
MRPL7	#N/A	#N/A	40524000	10097000	29158000	15412000
URA7	#N/A	#N/A	40058000	32003000	27740000	32691000
SEC53	#N/A	#N/A	39635000	15063000	6123700	2191800
RPL4B	#N/A	#N/A	39127000	69912000	91961000	85108000
MRPL28	#N/A	#N/A	38601000	21065000	18690000	19841000
GUS1	#N/A	#N/A	37691000	21979000	27544000	8045600
LSM2	#N/A	#N/A	36754000	18867000	17983000	5601900
CCT4	#N/A	#N/A	36555000	21198000	28295000	21128000
SSZ1	#N/A	#N/A	36153000	33353000	19507000	9584900
BRE5	#N/A	#N/A	35769000	14377000	29672000	6001400
YGR054W	#N/A	#N/A	35683000	21663000	23758000	6343600
TDH2	#N/A	#N/A	35477000	6275100	16610000	3043100
GSP1	#N/A	#N/A	35146000	36579000	36419000	23240000
CCT8	#N/A	#N/A	33958000	25389000	26040000	19605000
GCD10	#N/A	#N/A	32356000	24024000	4819600	9104100
YDR514C	#N/A	#N/A	31134000	23218000	9059600	11109000
ECM32	#N/A	#N/A	30836000	22796000	23461000	18051000
MRH1	#N/A	#N/A	30545000	51302000	23670000	31660000
FAS2	#N/A	#N/A	29131000	20459000	18170000	5329300
COF1	#N/A	#N/A	28300000	199150000	125660000	8250500
YHR127W	#N/A	#N/A	27965000	16299000	31860000	17673000
CCT6	#N/A	#N/A	27521000	13642000	22302000	12045000
HMO1	#N/A	#N/A	27168000	13406000	53136000	23599000
PAP2	#N/A	#N/A	26546000	12255000	20802000	9681500
SMD2	#N/A	#N/A	26501000	27937000	13712000	18407000
CDC33	#N/A	#N/A	26479000	18210000	44451000	8816800
IDH2	#N/A	#N/A	26476000	10942000	14122000	1528700
YDR132C	#N/A	#N/A	26217000	14111000	1319400	951200
SLF1	#N/A	#N/A	24960000	13120000	13174000	6836300
SRP21	#N/A	#N/A	24856000	18331000	40378000	29001000
THS1	#N/A	#N/A	24699000	16993000	17128000	3113500
#N/A	#N/A	#N/A	24659000	0	568430	454620
REX4	#N/A	#N/A	24550000	11542000	19270000	33657000
SSC1	#N/A	#N/A	24436000	17584000	15444000	2635100
PDB1	#N/A	#N/A	24231000	22724000	8390000	3685500
ELP3	#N/A	#N/A	22822000	9799900	15262000	7145600
PFK2	#N/A	#N/A	22640000	10055000	21283000	735120
SRP72	#N/A	#N/A	22505000	11631000	13074000	6261600
SUB1	#N/A	#N/A	22358000	6505900	17369000	1646300
TEF4	#N/A	#N/A	22337000	13999000	15457000	10101000
HRR25	#N/A	#N/A	22029000	20788000	11875000	7048500
ACS2	#N/A	#N/A	21879000	9840300	13469000	3273300
SRP14	#N/A	#N/A	21732000	8776000	39412000	10539000
FAA4	#N/A	#N/A	21369000	11558000	17531000	13966000
MGM101	#N/A	#N/A	21014000	10774000	26272000	16177000
ETT1	#N/A	#N/A	20922000	9409200	11528000	6288100
RFC1	#N/A	#N/A	20788000	15539000	25924000	13573000
RPG1	#N/A	#N/A	20710000	12942000	24059000	7995100
ARF1	#N/A	#N/A	20325000	4897600	16541000	5984900
IDH1	#N/A	#N/A	19996000	5063400	12825000	1647900
TIF4631	#N/A	#N/A	19913000	17682000	38855000	10516000
RFC5	#N/A	#N/A	19647000	11903000	12383000	9850900
PRT1	#N/A	#N/A	19478000	14212000	13493000	12165000
PAD1	#N/A	#N/A	19305000	10034000	20606000	20879000
DSS1	#N/A	#N/A	19237000	10041000	18980000	17816000
LSM1	#N/A	#N/A	18820000	3976700	11750000	5643000
TIF34	#N/A	#N/A	18435000	8790000	10153000	6652600
NAM7	#N/A	#N/A	18206000	13315000	16698000	8184300
LSM3	#N/A	#N/A	18046000	9735300	10162000	1411000
ACC1	#N/A	#N/A	18023000	9719600	15000000	6805500
ARO1	#N/A	#N/A	17837000	5773700	18336000	1209600
IKI3	#N/A	#N/A	17759000	6170400	14692000	4553800
SFB3	#N/A	#N/A	17660000	27450000	8954100	637480
TSA1	#N/A	#N/A	17430000	7879200	14072000	1878600
RLI1	#N/A	#N/A	17281000	13628000	17509000	9428700
KAP123	#N/A	#N/A	16941000	8658900	21744000	10475000
EGD1	#N/A	#N/A	16698000	7109200	11332000	0
SEC27	#N/A	#N/A	16665000	9982200	13100000	8265200
ZUO1	#N/A	#N/A	16398000	17339000	9149800	2325800
TCP1	#N/A	#N/A	16342000	7440300	12432000	7539500
TPI1	#N/A	#N/A	16158000	6955300	16512000	0
IPP1	#N/A	#N/A	16065000	8884600	12170000	7049300
PET127	#N/A	#N/A	16048000	9415400	19127000	13432000
UBP3	#N/A	#N/A	15954000	7185600	15659000	2443500
CCT5	#N/A	#N/A	15950000	8069400	12257000	6255900
SMB1	#N/A	#N/A	15864000	8223400	10047000	9707500
PET9	#N/A	#N/A	15425000	13060000	12994000	8567200
RFC3	#N/A	#N/A	15408000	6506100	12235000	7320300
MMS1	#N/A	#N/A	15233000	10170000	2137500	3312600
RTF1	#N/A	#N/A	15057000	7427700	16684000	5733500
VMA8	#N/A	#N/A	14711000	8533800	11607000	6889400
ATP1	#N/A	#N/A	14563000	11390000	14665000	5382700
#N/A	#N/A	#N/A	14522000	68674000	10687000	19281000
YCR087C-A	#N/A	#N/A	14461000	13766000	14705000	19248000
TRM1	#N/A	#N/A	14448000	9384400	4692200	6383300
RTT101	#N/A	#N/A	14368000	13990000	3229300	3967700
RVB1	#N/A	#N/A	14350000	5895200	13750000	10040000
THG1	#N/A	#N/A	14318000	3073800	8508100	8342500
#N/A	#N/A	#N/A	14216000	14962000	15844000	8560900
RFC4	#N/A	#N/A	14127000	3674100	10338000	5796900
RFC2	#N/A	#N/A	13962000	7339200	11112000	6902500
ATP2	#N/A	#N/A	13943000	8669100	8424900	5048400
SMD3	#N/A	#N/A	13774000	10295000	7678300	2290500
VMA1	#N/A	#N/A	13554000	3882600	7974800	2308900
CCT3	#N/A	#N/A	13346000	7111400	9604500	8772800
SUV3	#N/A	#N/A	13229000	7211600	9243800	9139800
DEP1	#N/A	#N/A	13224000	4108300	5480000	16416000
CLU1	#N/A	#N/A	13111000	6405900	14036000	3406900
PUS1	#N/A	#N/A	12989000	9536100	8354300	2057900
NCL1	#N/A	#N/A	12972000	5040500	5254500	1244900
CCT2	#N/A	#N/A	12908000	5508000	8228300	6260100
SSE1	#N/A	#N/A	12903000	2567500	12179000	1045700
CRN1	#N/A	#N/A	12868000	54392000	149300000	627170
#N/A	#N/A	#N/A	12709000	10832000	15021000	11144000
MAE1	#N/A	#N/A	12688000	8166600	5763300	5501000
SMD1	#N/A	#N/A	12498000	10822000	12738000	9927900
TIF35	#N/A	#N/A	12488000	9416500	10073000	10003000
SUI2	#N/A	#N/A	12466000	8062500	30540000	12157000
SSB2	#N/A	#N/A	12373000	13401000	8304000	6102600
JEM1	#N/A	#N/A	12372000	39219000	5327600	1392000
ERG13	#N/A	#N/A	12367000	8996000	8326200	1228100
RRT14	#N/A	#N/A	12326000	158500000	14423000	176920000
COP1	#N/A	#N/A	12242000	7259900	11108000	7306100
BMH1	#N/A	#N/A	12211000	6419100	11842000	1893100
HSP60	#N/A	#N/A	12134000	6828600	3310200	157380
SUP45	#N/A	#N/A	12133000	8938400	8045700	8872800
YMR310C	#N/A	#N/A	11704000	12558000	18875000	31107000
ILV2	#N/A	#N/A	11527000	7303400	10108000	3300400
PAT1	#N/A	#N/A	11473000	7360700	8943000	3097900
YRA2	#N/A	#N/A	11371000	7106700	3635300	1900500
GCD2	#N/A	#N/A	11322000	4109800	9104400	3182500
RPT6	#N/A	#N/A	10832000	9551400	5959100	5240900
LSM6	#N/A	#N/A	10534000	4647300	3942800	0
SSD1	#N/A	#N/A	10507000	14975000	21853000	21951000
SUB2	#N/A	#N/A	10392000	6019100	6578300	7239700
RVB2	#N/A	#N/A	10173000	6931100	5481000	4759600
RPT3	#N/A	#N/A	10135000	7338800	10172000	4512500
PPZ1	#N/A	#N/A	10127000	6223500	5433200	4679700
GCD6	#N/A	#N/A	10096000	4833700	7196700	3768600
YLR419W	#N/A	#N/A	10080000	11615000	13007000	7657400
MRPL10	#N/A	#N/A	10070000	1910100	9628100	8528100
BFR1	#N/A	#N/A	10047000	3142500	2707100	0
RNR1	#N/A	#N/A	10013000	8884500	7412400	5533000
HPR1	#N/A	#N/A	9997900	3277500	17499000	10628000
MAG2	#N/A	#N/A	9911900	1041400	8616900	0
RSE1	#N/A	#N/A	9847200	5023300	8119700	8629400
NIP1	#N/A	#N/A	9790500	5804900	10184000	3849500
SES1	#N/A	#N/A	9759100	3729700	6953500	2047600
LSM8	#N/A	#N/A	9750200	10044000	2455200	0
KAR2	#N/A	#N/A	9709100	5903800	9679400	2461100
PUB1	#N/A	#N/A	9687000	22145000	12150000	9313600
PAA1	#N/A	#N/A	9454900	4615700	4632300	1580300
GFD2	#N/A	#N/A	9388700	8943100	4634000	4330900
YNL295W	#N/A	#N/A	9298800	6790100	0	0
THO2	#N/A	#N/A	9293600	3260300	16834000	9887600
SPT5	#N/A	#N/A	9182900	3268600	3871400	1104500
DED81	#N/A	#N/A	9180500	2470300	4228000	1276400
HSH155	#N/A	#N/A	9080700	3249100	9194000	6326300
ILV5	#N/A	#N/A	9045200	859880	8937500	0
ARO9	#N/A	#N/A	8945000	4821600	9887600	3189400
NAB2	#N/A	#N/A	8943100	3720400	1660400	0
SLH1	#N/A	#N/A	8855200	4600300	5317800	898760
YER077C	#N/A	#N/A	8840900	7200700	8817400	9778300
MYO5	#N/A	#N/A	8815700	2131000	6852300	797300
RKR1	#N/A	#N/A	8790200	6429200	12844000	8575300
RPN1	#N/A	#N/A	8786100	7132900	11290000	7676600
CYS4	#N/A	#N/A	8722200	2221400	5847900	464430
TMA64	#N/A	#N/A	8695300	3190600	13047000	4708900
RPN2	#N/A	#N/A	8661700	5913000	11089000	5587200
RPT2	#N/A	#N/A	8607400	4923000	7174100	7803900
CCT7	#N/A	#N/A	8522400	4496400	6949000	3744300
ARC1	#N/A	#N/A	8482300	3298500	4762500	1359400
POL2	#N/A	#N/A	8438000	4606800	5256800	1824600
MRPS9	#N/A	#N/A	8402900	1905600	4106600	3392200
#N/A	#N/A	#N/A	8397900	39799000	4117800	12338000
MRPL22	#N/A	#N/A	8387800	7387700	15894000	13929000
LYS12	#N/A	#N/A	8149500	3197700	3227300	4717100
TRM44	#N/A	#N/A	8111300	6279900	4169800	0
MRPL40	#N/A	#N/A	8082100	3585700	17502000	13712000
TIF4632	#N/A	#N/A	8068900	4271900	24535000	3033700
JIP5	#N/A	#N/A	8058400	9504700	30355000	28989000
MIR1	#N/A	#N/A	8030500	6902100	6820400	3200400
MES1	#N/A	#N/A	7961400	2601500	5083800	1611600
GPP1	#N/A	#N/A	7960900	2223900	9898500	0
PIL1	#N/A	#N/A	7935500	2483100	7316200	1482900
ILS1	#N/A	#N/A	7885500	3625700	13344000	1460300
SEC13	#N/A	#N/A	7798900	6496600	5170800	5491200
SEH1	#N/A	#N/A	7793200	2685500	5902100	5204700
NPA3	#N/A	#N/A	7763500	2669600	3558400	1980800
#N/A	#N/A	#N/A	7724800	5411200	10118000	7832900
PUS7	#N/A	#N/A	7694000	5883600	4659700	0
GLC7	#N/A	#N/A	7489400	3808100	1551200	2030000
PRS3	#N/A	#N/A	7478400	2015100	2411800	0
TRP3	#N/A	#N/A	7395500	5379200	6440900	2064800
RML2	#N/A	#N/A	7378400	4100400	3679800	3107700
YPK3	#N/A	#N/A	7359800	1714600	3585700	1277300
TUB3	#N/A	#N/A	7356800	2553600	1793600	3675000
URA3	#N/A	#N/A	7302400	0	8911600	0
GCD1	#N/A	#N/A	7251400	2450500	4883600	1903000
ARO10	#N/A	#N/A	7236600	4655200	3809600	2802200
MRP20	#N/A	#N/A	7231500	4852100	15095000	13948000
GCN20	#N/A	#N/A	7164800	3632700	2733600	491370
CTR9	#N/A	#N/A	7147100	4443000	7643900	1572500
YCT1	#N/A	#N/A	7123600	18992000	3222500	4206000
CTK1	#N/A	#N/A	7027700	6820200	3560200	1131500
ARD1	#N/A	#N/A	7002400	6301600	3053200	985630
SIS1	#N/A	#N/A	6972000	3594400	8811900	517810
SAC7	#N/A	#N/A	6971800	7483500	2342300	2294600
EGD2	#N/A	#N/A	6965100	2127600	3426700	0
HXT6	#N/A	#N/A	6913000	7051400	2351100	2997500
NAB6	#N/A	#N/A	6892600	6547000	4214700	2287900
RSM28	#N/A	#N/A	6876800	1318200	4498300	1478300
SAC6	#N/A	#N/A	6870300	40248000	30350000	436100
APA1	#N/A	#N/A	6839800	6023600	3973100	399080
THP3	#N/A	#N/A	6815200	3036400	3109100	6538000
SAR1	#N/A	#N/A	6804900	3766700	3596600	1842400
CTK3	#N/A	#N/A	6780700	1075700	2456800	1290100
LAT1	#N/A	#N/A	6773400	8051900	1601100	0
TGS1	#N/A	#N/A	6749700	4318100	3160300	6191600
SYP1	#N/A	#N/A	6740000	3436800	3272900	435990
YJR084W	#N/A	#N/A	6717100	2098500	5472600	4393700
NEW1	#N/A	#N/A	6601100	2464200	6095800	2498200
YSF3	#N/A	#N/A	6585200	0	3715800	0
RRB1	#N/A	#N/A	6567000	2925100	7305200	1625600
VPS1	#N/A	#N/A	6401000	2143600	5422600	2251700
RBG2	#N/A	#N/A	6386200	1544300	2774100	1481400
RRP8	#N/A	#N/A	6345200	30630000	8011100	67235000
RPT1	#N/A	#N/A	6342400	4789000	5551200	2342500
BMT2	#N/A	#N/A	6305200	4517700	4644300	5316500
AIR2	#N/A	#N/A	6271900	3671000	3302400	1219800
KRS1	#N/A	#N/A	6167400	1758100	4534500	0
MRPS28	#N/A	#N/A	6156400	3166100	6769000	4282900
DEF1	#N/A	#N/A	6141700	6818800	5023100	1325200
MKT1	#N/A	#N/A	6129600	2064100	9764300	1857900
PUS4	#N/A	#N/A	6109200	3576100	713380	860760
YIL161W	#N/A	#N/A	6106500	4266500	6141600	2443600
YGR283C	#N/A	#N/A	6078800	5547600	5634700	17116000
RPB2	#N/A	#N/A	6073400	3000400	6382700	3449100
TRL1	#N/A	#N/A	6046900	3950000	6704800	768520
TOP2	#N/A	#N/A	6027300	2668100	15283000	4614900
STT4	#N/A	#N/A	5890800	2794400	8028800	6488900
TRA1	#N/A	#N/A	5872400	5768800	7634300	7990200
ALD6	#N/A	#N/A	5832700	2318500	5149500	0
GCN1	#N/A	#N/A	5676400	3495000	7308000	4035800
RVS167	#N/A	#N/A	5669900	1794900	5077800	1153400
RPT4	#N/A	#N/A	5660000	5601600	4280500	2867600
CDC48	#N/A	#N/A	5627200	5660100	6092400	2642300
TIF11	#N/A	#N/A	5582500	1106500	4267900	0
LAG2	#N/A	#N/A	5530400	3508500	2181100	627190
YOR093C	#N/A	#N/A	5502500	2269800	8192200	5133100
BI4	#N/A	#N/A	5486300	3261000	2033800	1635800
MRPL49	#N/A	#N/A	5400400	3280700	13050000	13163000
SHM1	#N/A	#N/A	5368300	5258500	4122900	12662000
DPM1	#N/A	#N/A	5343700	2305600	2032500	2499600
GIN4	#N/A	#N/A	5320900	43755000	27973000	13073000
PRP8	#N/A	#N/A	5302800	2514700	2527600	1864200
MRPL24	#N/A	#N/A	5289400	2520300	11197000	7549200
CHD1	#N/A	#N/A	5198500	1845400	2911400	233250
NGL3	#N/A	#N/A	5128100	3130200	0	0
FAP1	#N/A	#N/A	5061900	2351500	2926600	1408800
OLE1	#N/A	#N/A	5058900	2269600	5423100	5955100
SEA4	#N/A	#N/A	5046700	1541800	6559600	3862100
HSP82	#N/A	#N/A	4956100	1870200	4853800	1063800
MRPS35	#N/A	#N/A	4804100	2285400	5027900	673500
RPT5	#N/A	#N/A	4778500	3633100	5156000	2635000
VAS1	#N/A	#N/A	4775200	586110	4909300	45384
TMA19	#N/A	#N/A	4741600	0	6609400	500960
UPF3	#N/A	#N/A	4697800	3226700	1870300	982500
TCB2	#N/A	#N/A	4687700	1698000	1361600	339810
MRPL1	#N/A	#N/A	4681000	0	6462100	4800400
ARC19	#N/A	#N/A	4661500	8207400	9118700	0
IDP1	#N/A	#N/A	4660500	1316100	976340	0
YPL150W	#N/A	#N/A	4582800	2956100	1042500	1643500
PRP39	#N/A	#N/A	4567800	2182300	3683800	1490800
MDJ1	#N/A	#N/A	4541400	1166500	1349100	432320
GUA1	#N/A	#N/A	4488700	3312300	4743100	1064300
TRF5	#N/A	#N/A	4478500	1588500	7837100	5142900
AHP1	#N/A	#N/A	4469700	0	5984300	0
TEX1	#N/A	#N/A	4458200	1316200	4226200	2234500
SEC26	#N/A	#N/A	4446400	3881500	5905800	3883400
MYO2	#N/A	#N/A	4309700	2973500	3397400	1407200
RPN8	#N/A	#N/A	4255200	2920300	4922500	1922600
SNU114	#N/A	#N/A	4242400	1410100	2313100	872300
PAF1	#N/A	#N/A	4225600	1382800	3361400	935180
CTK2	#N/A	#N/A	4196900	1144100	1090700	0
GCD7	#N/A	#N/A	4160600	1560400	3139000	770250
MUD1	#N/A	#N/A	4158500	2777700	4918300	1815500
ORC4	#N/A	#N/A	4155600	1489200	3266900	2567700
EFB1	#N/A	#N/A	4152800	1363000	2699200	0
MVP1	#N/A	#N/A	4145500	24916000	2544300	27383000
PRO3	#N/A	#N/A	4087900	1245700	2487100	0
TRS120	#N/A	#N/A	4075400	1752300	1454500	0
RCM1	#N/A	#N/A	4066700	2563300	3194700	2052200
GDE1	#N/A	#N/A	4062400	4773100	5879400	5726700
MRPL4	#N/A	#N/A	4034900	0	10220000	5459700
MEU1	#N/A	#N/A	4027000	2976000	1283500	1065100
TCB3	#N/A	#N/A	3984300	2274500	5980800	4183300
KSP1	#N/A	#N/A	3954800	2267000	5852400	183490
SKI8	#N/A	#N/A	3863200	0	3713500	3185400
RET1	#N/A	#N/A	3815300	2502600	4568500	2715800
WTM1	#N/A	#N/A	3806000	2227400	2363600	1607500
RCO1	#N/A	#N/A	3789800	285900	2373500	0
NAB3	#N/A	#N/A	3773400	2102100	881250	384200
HRT1	#N/A	#N/A	3744700	0	0	0
EAF3	#N/A	#N/A	3739700	925190	1699200	459280
SMC5	#N/A	#N/A	3723100	1334600	1194000	181110
SCS2	#N/A	#N/A	3718100	5749100	6536100	15625000
SMX2	#N/A	#N/A	3696100	3174800	4352000	1640600
FAA3	#N/A	#N/A	3652400	2168300	2467200	932760
NAM9	#N/A	#N/A	3651600	1141800	2171400	1095300
IMG2	#N/A	#N/A	3634800	2807700	8915100	6346400
SCP160	#N/A	#N/A	3624600	475670	3177300	0
GLT1	#N/A	#N/A	3615800	1363400	2848600	275980
APS1	#N/A	#N/A	3614700	1182100	0	655950
YPL257W-A	#N/A	#N/A	3613900	1048900	2420000	882720
POP1	#N/A	#N/A	3582400	1573400	4295800	1481600
TMA16	#N/A	#N/A	3547900	2349100	3115600	0
TAE2	#N/A	#N/A	3525800	2887600	6297000	7701000
RBG1	#N/A	#N/A	3517700	3857600	4659500	2014700
RNH1	#N/A	#N/A	3459500	966180	732550	0
PGI1	#N/A	#N/A	3451600	793660	2681100	0
TIM8	#N/A	#N/A	3420600	3089300	1344700	2784300
SEC21	#N/A	#N/A	3412500	1511200	3533500	2504900
RPN7	#N/A	#N/A	3400800	1244400	2190500	0
DPB2	#N/A	#N/A	3393200	2151100	2517700	473880
VMA6	#N/A	#N/A	3387500	0	0	0
YCR016W	#N/A	#N/A	3386100	7294400	62903000	104070000
DHH1	#N/A	#N/A	3376400	1363800	1005300	1041700
YDR336W	#N/A	#N/A	3342200	0	2773100	0
SRP68	#N/A	#N/A	3318800	1777300	7557800	1277800
MRPL16	#N/A	#N/A	3295300	716070	3500400	457910
#N/A	#N/A	#N/A	3271100	19678000	5974100	3580000
BOI1	#N/A	#N/A	3255500	1976700	1730700	3703300
PRS1	#N/A	#N/A	3253000	1079500	3395300	0
OSH3	#N/A	#N/A	3240500	3834300	5113000	4866700
ARP4	#N/A	#N/A	3237100	841870	1917000	1156300
SEC4	#N/A	#N/A	3233700	1658200	3493200	1244900
LSM12	#N/A	#N/A	3223000	0	5289400	845150
CRM1	#N/A	#N/A	3174700	2135500	4014000	1658700
CUS1	#N/A	#N/A	3173400	1027600	2008800	2274200
NAT1	#N/A	#N/A	3160900	3112300	4477400	2201900
MET17	#N/A	#N/A	3153200	1970100	537000	826330
ORC2	#N/A	#N/A	3132800	1733700	4023400	1207000
DBP5	#N/A	#N/A	3124200	1496000	1989900	1800800
CDC28	#N/A	#N/A	3096800	1489100	1336600	549780
MFT1	#N/A	#N/A	3071500	0	5804600	2557100
VAM6	#N/A	#N/A	3067200	2443900	877780	612330
GRS1	#N/A	#N/A	3061500	497740	2308300	103690
RPN3	#N/A	#N/A	3057200	2104900	2895100	591500
CHC1	#N/A	#N/A	3057000	1315900	4244900	509020
ORC1	#N/A	#N/A	3027200	125020	2290800	515960
YHC1	#N/A	#N/A	3025800	2284900	1447200	2474000
HPM1	#N/A	#N/A	3021900	1251800	1904200	257250
PDA1	#N/A	#N/A	3015400	4586100	0	0
AIR1	#N/A	#N/A	3009000	5389300	8497400	7349600
GIP4	#N/A	#N/A	3007100	2392900	796950	0
ADE3	#N/A	#N/A	3005000	1115800	2738900	0
ESA1	#N/A	#N/A	2957300	1542100	1339900	2562100
APL4	#N/A	#N/A	2939600	1223100	1134000	880760
YML6	#N/A	#N/A	2933200	677750	15817000	12570000
ALA1	#N/A	#N/A	2917700	1211400	2593000	0
ILV1	#N/A	#N/A	2905500	3022800	1804300	181940
NAM2	#N/A	#N/A	2888000	0	1164600	219470
PST2	#N/A	#N/A	2876200	0	3295100	0
ORC5	#N/A	#N/A	2856400	1604900	1852300	565310
ARL1	#N/A	#N/A	2852900	0	2595200	0
NDE1	#N/A	#N/A	2794200	3370000	1662600	1981300
TRM2	#N/A	#N/A	2778100	3321000	4742200	1935000
AIM23	#N/A	#N/A	2776200	589850	1006700	383470
MRM1	#N/A	#N/A	2738700	0	10134000	6164400
SST2	#N/A	#N/A	2712300	3072500	1059300	941490
HXK2	#N/A	#N/A	2682300	750650	1946500	0
PEP5	#N/A	#N/A	2659100	1370700	904900	417030
SMX3	#N/A	#N/A	2652400	0	0	0
CRT10	#N/A	#N/A	2651700	1871700	0	318700
SKI2	#N/A	#N/A	2622700	1351100	4145100	1425600
PUP2	#N/A	#N/A	2610800	0	0	0
FRS2	#N/A	#N/A	2576800	0	1666300	0
BCK2	#N/A	#N/A	2557900	724300	1215700	0
CYS3	#N/A	#N/A	2557200	0	1556800	0
ECM33	#N/A	#N/A	2523500	2964300	3101600	1521200
RPN6	#N/A	#N/A	2521100	1079200	2357500	1154700
SDH1	#N/A	#N/A	2508300	516080	924650	204550
LCB5	#N/A	#N/A	2499900	828270	878500	811940
CYC1	#N/A	#N/A	2498700	1753500	0	0
LPD1	#N/A	#N/A	2486000	1442600	0	0
YKL023W	#N/A	#N/A	2478500	0	13148000	7292300
SAH1	#N/A	#N/A	2467900	733450	2385100	0
NAM8	#N/A	#N/A	2458900	1280800	943900	1507400
MRPL11	#N/A	#N/A	2457900	1081800	12556000	14570000
CDC39	#N/A	#N/A	2445300	943910	1471800	1073500
SRP1	#N/A	#N/A	2444600	1337000	3562500	3023400
MCX1	#N/A	#N/A	2424800	0	282280	433890
UME1	#N/A	#N/A	2421800	475850	0	0
MRPL31	#N/A	#N/A	2415700	4734000	14273000	20634000
YHM2	#N/A	#N/A	2409900	2005800	3430600	1455300
RTN1	#N/A	#N/A	2402300	1537100	1319700	1199600
SNP1	#N/A	#N/A	2353600	1756900	3947600	1753200
PSE1	#N/A	#N/A	2352300	1053500	3339400	595060
RMT2	#N/A	#N/A	2346500	1438200	2036600	0
NRD1	#N/A	#N/A	2341300	678770	526460	0
SPT16	#N/A	#N/A	2337300	2038400	2424200	1377800
PRP19	#N/A	#N/A	2336900	1122500	1949300	547330
HSH49	#N/A	#N/A	2329800	0	0	0
PSD2	#N/A	#N/A	2329400	847580	793990	0
FUR1	#N/A	#N/A	2325300	0	1257300	0
CFT1	#N/A	#N/A	2280100	1801900	3345300	2106400
SEC23	#N/A	#N/A	2261800	973350	2286600	302420
EAF1	#N/A	#N/A	2243800	989390	2247000	1937900
BEM1	#N/A	#N/A	2243600	1009400	972940	814890
TAF6	#N/A	#N/A	2233100	292410	2279900	332400
DUG1	#N/A	#N/A	2228700	4088200	3268800	0
MRPL9	#N/A	#N/A	2224300	0	6127100	6017000
MSC3	#N/A	#N/A	2212300	1218600	3848700	2007700
TAF5	#N/A	#N/A	2211100	1566200	3338700	1369200
MRPL3	#N/A	#N/A	2201600	1144500	10028000	10226000
HIR2	#N/A	#N/A	2186300	1964200	3085300	321460
HOG1	#N/A	#N/A	2181400	0	0	0
NPR2	#N/A	#N/A	2168500	267600	2212000	1790500
ISW1	#N/A	#N/A	2165900	943880	2929700	113630
FKS1	#N/A	#N/A	2152400	2804700	3988100	2979500
CUP2	#N/A	#N/A	2122800	0	0	3706900
GDH1	#N/A	#N/A	2120600	945090	2220700	0
MRPS18	#N/A	#N/A	2112500	0	0	0
TCB1	#N/A	#N/A	2105300	2000100	1957700	1140700
CDC60	#N/A	#N/A	2102600	283080	2312000	101430
PDP3	#N/A	#N/A	2085200	0	440650	166740
IML1	#N/A	#N/A	2056200	668150	1364500	637570
MRP49	#N/A	#N/A	2054900	0	2058600	0
MTC5	#N/A	#N/A	2053600	823040	1292300	1582900
PSK1	#N/A	#N/A	2046100	1332000	1210100	0
SLM1	#N/A	#N/A	2016800	212960	718080	378530
TRI1	#N/A	#N/A	2009700	0	361210	6833600
VMA5	#N/A	#N/A	2004900	548920	1953800	1165000
SNF1	#N/A	#N/A	1991500	1484300	1063100	305210
ARO8	#N/A	#N/A	1972100	0	1996500	879590
MRPL15	#N/A	#N/A	1920400	340550	9516300	8510200
ROM2	#N/A	#N/A	1910200	1175800	1946400	1430100
PUF3	#N/A	#N/A	1905600	3345400	1313600	5159500
VTS1	#N/A	#N/A	1905400	1050300	0	2666400
RET2	#N/A	#N/A	1895700	487080	2581900	525880
GND1	#N/A	#N/A	1867600	0	2409800	0
YLL032C	#N/A	#N/A	1863200	285630	429440	0
SMC3	#N/A	#N/A	1852000	808700	569070	453810
YMR265C	#N/A	#N/A	1846200	1954900	1424700	225280
TOD6	#N/A	#N/A	1826700	4080200	1224000	1052100
YPP1	#N/A	#N/A	1810500	1721600	3315800	2740700
YJR029W	#N/A	#N/A	1803000	813620	2216600	1024300
POR1	#N/A	#N/A	1758000	1255200	3018200	2385700
MRPL32	#N/A	#N/A	1755200	1713900	2355500	2801500
NRP1	#N/A	#N/A	1704500	0	852960	0
CPR6	#N/A	#N/A	1702000	0	1867700	0
WHI3	#N/A	#N/A	1698000	1170700	702650	419820
MRPL27	#N/A	#N/A	1690200	0	6777700	5810800
RPO31	#N/A	#N/A	1688700	554020	1427300	102310
BRR2	#N/A	#N/A	1688600	1092200	2170000	2533000
CUE3	#N/A	#N/A	1678500	837090	2015200	0
PRE1	#N/A	#N/A	1668900	0	0	0
DLD3	#N/A	#N/A	1661400	0	823570	0
SET1	#N/A	#N/A	1656300	527840	834130	703600
ASN1	#N/A	#N/A	1652800	307340	1424200	0
RNT1	#N/A	#N/A	1637500	0	1569600	1021000
ERG25	#N/A	#N/A	1636800	1966900	2484500	3759300
KIP3	#N/A	#N/A	1616000	0	678230	0
ORC3	#N/A	#N/A	1609300	516530	3020600	564530
PSH1	#N/A	#N/A	1596800	1325600	481030	0
SLA2	#N/A	#N/A	1569900	1077400	2210000	534270
STE20	#N/A	#N/A	1565800	1433400	1391700	841610
GAT1	#N/A	#N/A	1521000	0	176340	0
LYS20	#N/A	#N/A	1518600	0	0	0
CDC10	#N/A	#N/A	1503700	794640	943250	390200
FET3	#N/A	#N/A	1501300	0	783300	0
FAA1	#N/A	#N/A	1499400	0	3544400	0
ELP2	#N/A	#N/A	1490700	172340	1550600	393620
YEL025C	#N/A	#N/A	1482200	453720	381240	1056300
ARP3	#N/A	#N/A	1475800	4552900	6273100	0
MRPL19	#N/A	#N/A	1474300	0	6779100	8267900
PRP42	#N/A	#N/A	1468200	724690	1118300	950280
RPN13	#N/A	#N/A	1455000	0	1571300	0
ORC6	#N/A	#N/A	1447200	531480	1959600	0
SKI3	#N/A	#N/A	1444500	873590	3914000	1449400
HRK1	#N/A	#N/A	1441400	995870	2208200	1635100
RSM26	#N/A	#N/A	1438300	0	1446200	0
NSI1	#N/A	#N/A	1391000	496910	1616400	0
NPR3	#N/A	#N/A	1389200	410670	822040	874060
RIP1	#N/A	#N/A	1377900	0	467730	0
RNR2	#N/A	#N/A	1363300	0	0	0
PEP3	#N/A	#N/A	1359400	0	619390	0
ARC35	#N/A	#N/A	1350400	6970100	5663900	0
GLY1	#N/A	#N/A	1327300	785500	588790	325110
RPO21	#N/A	#N/A	1326400	391880	1687000	152940
SWI3	#N/A	#N/A	1323500	471930	567040	211590
SCL1	#N/A	#N/A	1322300	0	440960	0
SWC4	#N/A	#N/A	1309400	468270	0	439320
PFK26	#N/A	#N/A	1304200	454290	2277000	297560
PET123	#N/A	#N/A	1288900	0	1653100	0
TMA46	#N/A	#N/A	1286900	2107500	2288600	2741700
BEM2	#N/A	#N/A	1285500	532940	618870	526440
TUF1	#N/A	#N/A	1269000	397030	568690	0
HOM2	#N/A	#N/A	1265700	0	0	0
YCL019W	#N/A	#N/A	1256600	0	487650	0
TPA1	#N/A	#N/A	1241600	0	339220	0
IMG1	#N/A	#N/A	1235800	1409400	12416000	10160000
SEC18	#N/A	#N/A	1233300	632070	273960	0
RVS161	#N/A	#N/A	1228400	663230	604020	296500
MET18	#N/A	#N/A	1220300	771240	1525700	955800
MRPL13	#N/A	#N/A	1212100	0	6856600	6005200
CDC73	#N/A	#N/A	1210200	837670	1310800	0
VPS16	#N/A	#N/A	1206100	0	0	0
MSH2	#N/A	#N/A	1205700	308730	827760	0
NAP1	#N/A	#N/A	1204200	0	0	838660
CCR4	#N/A	#N/A	1200700	209060	1052100	859970
PYC1	#N/A	#N/A	1176900	145670	551270	0
IST2	#N/A	#N/A	1170700	0	5167700	3320600
KGD1	#N/A	#N/A	1161000	825610	395230	0
#N/A	#N/A	#N/A	1142200	7989200	837000	1929300
SLC1	#N/A	#N/A	1130400	0	1139100	1581100
CTF18	#N/A	#N/A	1114800	0	424220	0
MNP1	#N/A	#N/A	1107300	1472900	3429300	2392300
SAM2	#N/A	#N/A	1099100	0	4754400	0
YPL225W	#N/A	#N/A	1085200	0	0	0
RPN10	#N/A	#N/A	1083900	4385000	1399200	0
ERG10	#N/A	#N/A	1081100	0	735480	0
GEP3	#N/A	#N/A	1081000	1211400	1471000	419150
YNL134C	#N/A	#N/A	1067200	0	1152900	0
CDC55	#N/A	#N/A	1057000	1303600	0	951970
LEO1	#N/A	#N/A	1056000	1384500	1103600	623980
EPL1	#N/A	#N/A	1054000	1014000	1685500	2347500
FRS1	#N/A	#N/A	1038400	0	402220	0
RPN11	#N/A	#N/A	1037200	1857700	423320	273680
RSM25	#N/A	#N/A	1036800	0	2014200	0
XDJ1	#N/A	#N/A	1026300	433940	507560	554170
MYO3	#N/A	#N/A	1025000	913070	3577900	492950
KIN4	#N/A	#N/A	1014800	1161500	173950	393740
MRP4	#N/A	#N/A	1014600	0	864690	432610
SGF73	#N/A	#N/A	998880	1026700	409640	220450
APM1	#N/A	#N/A	996880	0	0	0
PAP1	#N/A	#N/A	996340	463980	551890	0
ERG3	#N/A	#N/A	989860	987240	842310	920000
ASN2	#N/A	#N/A	989840	0	0	0
KAP95	#N/A	#N/A	989030	753170	1345700	1475200
MRPL23	#N/A	#N/A	980990	581590	8179300	6057500
YPT32	#N/A	#N/A	977460	0	584110	0
RPN5	#N/A	#N/A	976750	0	670270	0
YER138C	#N/A	#N/A	972650	546220	798600	465880
PBP1	#N/A	#N/A	965790	408400	3390600	833630
BGL2	#N/A	#N/A	957680	689440	709790	0
DUN1	#N/A	#N/A	955950	270600	464310	360250
RNA1	#N/A	#N/A	950320	0	1207600	656510
BUD3	#N/A	#N/A	948070	575080	714530	402970
RPD3	#N/A	#N/A	946020	0	904750	0
MAP2	#N/A	#N/A	942540	673050	814350	0
ARP9	#N/A	#N/A	938950	865100	1490200	0
RDH54	#N/A	#N/A	936910	732830	810040	253800
SPT2	#N/A	#N/A	932980	538590	476090	0
SNU71	#N/A	#N/A	920510	0	1535500	237530
RPN9	#N/A	#N/A	916120	925060	2418400	332770
ERG26	#N/A	#N/A	900500	0	1481100	0
RHO1	#N/A	#N/A	877660	0	0	0
SEC24	#N/A	#N/A	877520	209390	503870	255880
ARO4	#N/A	#N/A	877500	0	0	0
RSC8	#N/A	#N/A	875540	0	0	0
SXM1	#N/A	#N/A	875310	779010	1022700	171900
IOC2	#N/A	#N/A	871660	580370	909540	361480
GPD2	#N/A	#N/A	860730	697520	677390	270420
SIN3	#N/A	#N/A	856630	303650	985930	0
SEC7	#N/A	#N/A	853500	179960	1556400	625300
MCM4	#N/A	#N/A	850240	858720	1078000	591240
MCM10	#N/A	#N/A	849780	0	1500800	414950
HSL1	#N/A	#N/A	848380	676240	679650	266470
TKL1	#N/A	#N/A	845930	156540	838830	0
MUD2	#N/A	#N/A	835690	0	0	0
GCN3	#N/A	#N/A	827850	0	1014100	0
TRP5	#N/A	#N/A	823040	267190	719900	0
YPK1	#N/A	#N/A	800310	565840	1027300	623230
DCP1	#N/A	#N/A	796320	0	454350	0
YKR023W	#N/A	#N/A	784160	561290	291620	0
SNU56	#N/A	#N/A	780930	395340	1239000	428490
#N/A	#N/A	#N/A	776600	7898700	2169600	1860600
HOM6	#N/A	#N/A	762860	0	809200	0
ILV3	#N/A	#N/A	758580	479460	445960	1369500
CBR1	#N/A	#N/A	750740	567060	0	0
KEL3	#N/A	#N/A	747370	265300	0	0
YMR187C	#N/A	#N/A	744870	953460	1603900	863250
BDF1	#N/A	#N/A	729350	349050	1649900	0
PRE10	#N/A	#N/A	728900	0	0	0
ENO1	#N/A	#N/A	722150	0	3346700	0
RTC1	#N/A	#N/A	707990	297420	769760	441110
ZWF1	#N/A	#N/A	707940	516260	1750100	1064600
EFM1	#N/A	#N/A	697010	537300	280000	293130
SNF12	#N/A	#N/A	686490	0	0	0
CAP2	#N/A	#N/A	672450	5848900	15717000	0
ALK1	#N/A	#N/A	670120	0	0	0
GLN4	#N/A	#N/A	667510	235750	689270	415640
SET2	#N/A	#N/A	661980	0	168360	237040
DBF2	#N/A	#N/A	656760	680800	684230	0
YHR214C-B	#N/A	#N/A	651160	0	668970	0
SWI1	#N/A	#N/A	631950	0	259450	0
MYO4	#N/A	#N/A	630860	568010	894000	112420
CDC16	#N/A	#N/A	627450	564640	518180	594660
YPR158C-D	#N/A	#N/A	620480	0	610380	391480
MRP1	#N/A	#N/A	601140	0	628530	0
TIF3	#N/A	#N/A	599970	378180	543230	114160
ATP3	#N/A	#N/A	598380	0	0	0
GPH1	#N/A	#N/A	597360	0	119430	0
BRR1	#N/A	#N/A	591670	0	0	0
FOB1	#N/A	#N/A	589110	0	965500	461860
TIF5	#N/A	#N/A	588600	0	0	0
HEM1	#N/A	#N/A	586200	2149200	1160900	247640
YDR341C	#N/A	#N/A	584770	401410	710230	116060
PBP4	#N/A	#N/A	581240	0	0	0
STH1	#N/A	#N/A	573930	137560	531660	254780
RAD16	#N/A	#N/A	569430	0	0	290520
SRV2	#N/A	#N/A	568700	805020	526570	0
MRN1	#N/A	#N/A	562910	0	0	0
SCH9	#N/A	#N/A	559540	0	0	0
RPC82	#N/A	#N/A	559050	0	208200	0
EAF7	#N/A	#N/A	556800	660260	446390	642660
RPO41	#N/A	#N/A	545830	343350	836530	0
ELO3	#N/A	#N/A	545260	4537300	4039200	8103500
SUC2	#N/A	#N/A	542950	412490	0	0
ECM14	#N/A	#N/A	537490	0	426550	0
SPT6	#N/A	#N/A	537410	162120	660810	316650
GSY1	#N/A	#N/A	533050	0	401310	0
RSP5	#N/A	#N/A	530620	0	0	0
PRP40	#N/A	#N/A	527520	168980	831270	0
RTT10	#N/A	#N/A	525870	0	0	0
ALD4	#N/A	#N/A	520720	0	0	0
CDC14	#N/A	#N/A	519900	0	450630	0
MSN4	#N/A	#N/A	517060	658080	0	0
MSS4	#N/A	#N/A	514800	1124100	8979000	7310700
YGL176C	#N/A	#N/A	507650	0	402120	730760
YGR250C	#N/A	#N/A	504950	183240	847910	75718
NFS1	#N/A	#N/A	490970	460630	0	0
VID27	#N/A	#N/A	474880	0	483420	0
RPC25	#N/A	#N/A	470770	255820	2869600	2709400
MEC1	#N/A	#N/A	469430	258020	463380	778200
MHR1	#N/A	#N/A	466460	0	9697100	7870500
GAS1	#N/A	#N/A	464900	0	467870	0
ERG11	#N/A	#N/A	453220	0	291810	0
ERG1	#N/A	#N/A	439270	0	240430	154450
MAP1	#N/A	#N/A	437370	0	647240	0
ARP2	#N/A	#N/A	418540	2291700	1836000	0
RSC4	#N/A	#N/A	413300	274570	0	0
MPM1	#N/A	#N/A	400210	0	0	0
PGM1	#N/A	#N/A	397480	143690	334820	0
SPT8	#N/A	#N/A	391410	307460	523020	0
VPS41	#N/A	#N/A	389220	192850	0	0
HGH1	#N/A	#N/A	380450	323210	0	0
SVL3	#N/A	#N/A	379120	0	0	0
TAF7	#N/A	#N/A	378730	0	330310	0
YSH1	#N/A	#N/A	374030	0	0	0
IOC3	#N/A	#N/A	372260	523200	949030	0
CDC3	#N/A	#N/A	368200	1173300	0	0
CLA4	#N/A	#N/A	367040	263670	0	0
#N/A	#N/A	#N/A	358620	768070	0	0
MYO1	#N/A	#N/A	355530	25925000	18330000	0
BCH1	#N/A	#N/A	349960	140450	249870	77007
CHS5	#N/A	#N/A	341900	0	389970	0
ROD1	#N/A	#N/A	334280	0	219030	254020
NUM1	#N/A	#N/A	330010	230760	258940	363790
POL3	#N/A	#N/A	325920	0	395350	73991
EMW1	#N/A	#N/A	324710	267520	362890	487420
MCK1	#N/A	#N/A	320070	0	274180	366590
HSP104	#N/A	#N/A	318630	81940	450180	0
SMC1	#N/A	#N/A	318500	529030	634500	386740
DUS3	#N/A	#N/A	315320	738860	0	0
TRM82	#N/A	#N/A	315060	0	0	0
VIP1	#N/A	#N/A	306510	109830	580180	0
YKT6	#N/A	#N/A	304940	0	291190	875760
RPM2	#N/A	#N/A	304350	0	943710	489990
TAF1	#N/A	#N/A	294000	336210	283760	0
CTI6	#N/A	#N/A	292380	0	0	0
ADE4	#N/A	#N/A	291530	0	0	0
AI1	#N/A	#N/A	285810	0	129040	0
ZPR1	#N/A	#N/A	284610	0	267460	0
YTA6	#N/A	#N/A	279530	0	138320	0
CFT2	#N/A	#N/A	273030	360780	217880	0
TAF12	#N/A	#N/A	272140	278050	170450	0
CUL3	#N/A	#N/A	268190	0	224510	0
CAM1	#N/A	#N/A	262880	0	209900	0
ACO1	#N/A	#N/A	257540	0	291010	0
CAP1	#N/A	#N/A	251640	11162000	16488000	1124300
CDC24	#N/A	#N/A	251200	185550	320250	295680
ERG27	#N/A	#N/A	248580	257680	0	0
QNS1	#N/A	#N/A	243020	0	211620	0
ASK10	#N/A	#N/A	242440	0	2566400	418980
ARC40	#N/A	#N/A	242180	4798300	5363700	0
TOM1	#N/A	#N/A	241820	990350	128230	1237000
APL2	#N/A	#N/A	241450	0	128780	92330
HEF3	#N/A	#N/A	240540	601090	0	340760
AAT1	#N/A	#N/A	233920	0	210910	0
PDR1	#N/A	#N/A	222670	0	120050	0
EDE1	#N/A	#N/A	222550	0	1011700	435880
MCM6	#N/A	#N/A	213350	231980	503750	346350
YPR158W-B	#N/A	#N/A	208460	0	0	0
MRH4	#N/A	#N/A	204640	0	627490	0
POL1	#N/A	#N/A	198960	0	0	0
MET6	#N/A	#N/A	179080	0	297900	0
SPO14	#N/A	#N/A	178410	171990	244720	0
#N/A	#N/A	#N/A	176250	8314600	1087400	959240
RSC2	#N/A	#N/A	174250	0	193360	78105
SPT7	#N/A	#N/A	170650	0	1161900	0
PPZ2	#N/A	#N/A	164790	0	147440	0
TPS2	#N/A	#N/A	157690	0	0	0
RTT107	#N/A	#N/A	156780	0	0	0
HMG1	#N/A	#N/A	153030	0	793480	1716800
NUT1	#N/A	#N/A	150250	0	205320	134460
#N/A	#N/A	#N/A	148200	379790	4666900	0
KAP122	#N/A	#N/A	141550	78303	520100	0
UBA1	#N/A	#N/A	141320	0	254050	0
INP51	#N/A	#N/A	132710	0	0	0
MSH3	#N/A	#N/A	129330	0	150580	0
YBP2	#N/A	#N/A	123210	0	93933	0
APL5	#N/A	#N/A	121470	94012	267020	0
CPA2	#N/A	#N/A	116630	0	275080	0
NMD2	#N/A	#N/A	115430	0	173290	0
MSH6	#N/A	#N/A	112020	0	0	0
MCM2	#N/A	#N/A	105790	70539	112430	0
HIR3	#N/A	#N/A	94360	0	783710	0
#N/A	#N/A	#N/A	89076	355830	0	0
YMR045C	#N/A	#N/A	82951	0	0	0
AXL1	#N/A	#N/A	76258	107660	0	58535
MON2	#N/A	#N/A	72776	68031	0	86691
MET5	#N/A	#N/A	72649	0	0	0
ECM29	#N/A	#N/A	71047	211360	427080	164780
LAA1	#N/A	#N/A	68778	168310	0	56256
DOP1	#N/A	#N/A	56028	0	138800	49423
#N/A	#N/A	#N/A	44379	75033	0	28642
TOR2	#N/A	#N/A	37931	140250	319700	808810
MRPL25	#N/A	#N/A	0	728960	11471000	10171000
MRPL51	#N/A	#N/A	0	0	9714700	10675000
MRPL33	#N/A	#N/A	0	0	6705500	19390000
TWF1	#N/A	#N/A	0	1961600	5461200	0
#N/A	#N/A	#N/A	0	0	2986700	0
BMT5	#N/A	#N/A	0	0	2706700	1561100
BMH2	#N/A	#N/A	0	0	2251700	1680500
ELO2	#N/A	#N/A	0	3509500	2232300	6631400
THP2	#N/A	#N/A	0	0	2229700	0
ENT2	#N/A	#N/A	0	0	2027600	0
ABP1	#N/A	#N/A	0	1379300	1883200	255360
HXT3	#N/A	#N/A	0	3002200	1721500	1403400
PFY1	#N/A	#N/A	0	0	1620000	0
YLR307C-A	#N/A	#N/A	0	0	1516400	2079300
#N/A	#N/A	#N/A	0	0	1453700	0
ILV6	#N/A	#N/A	0	0	1342000	0
HTS1	#N/A	#N/A	0	10293000	1307000	0
YFR016C	#N/A	#N/A	0	0	1217700	0
MRPL8	#N/A	#N/A	0	0	1170000	3069500
#N/A	#N/A	#N/A	0	0	971440	0
#N/A	#N/A	#N/A	0	0	924520	402570
YAF9	#N/A	#N/A	0	685840	869430	583930
UBA4	#N/A	#N/A	0	577490	866350	1082200
ARF2	#N/A	#N/A	0	0	862450	0
RHO3	#N/A	#N/A	0	0	851130	0
PDI1	#N/A	#N/A	0	0	850060	0
DNM1	#N/A	#N/A	0	0	835350	182000
THR1	#N/A	#N/A	0	0	799820	0
RSM24	#N/A	#N/A	0	0	796550	0
ADE5,7	#N/A	#N/A	0	0	766460	0
HFI1	#N/A	#N/A	0	0	743360	0
URA5	#N/A	#N/A	0	568860	724480	0
STO1	#N/A	#N/A	0	0	703210	0
SCS7	#N/A	#N/A	0	0	674040	677910
ERG6	#N/A	#N/A	0	0	623150	0
MTF1	#N/A	#N/A	0	1546600	600590	2268800
#N/A	#N/A	#N/A	0	0	570180	0
SER1	#N/A	#N/A	0	0	554850	0
SEC61	#N/A	#N/A	0	810820	539680	890970
AAP1	#N/A	#N/A	0	0	535060	992170
CDC5	#N/A	#N/A	0	0	500160	0
RIF1	#N/A	#N/A	0	196980	461500	254860
SYF1	#N/A	#N/A	0	0	443500	98862
EFR3	#N/A	#N/A	0	373390	422360	216960
TAF14	#N/A	#N/A	0	0	415860	0
THR4	#N/A	#N/A	0	0	404570	0
HIR1	#N/A	#N/A	0	0	395800	0
SPF1	#N/A	#N/A	0	0	394940	324540
RXT2	#N/A	#N/A	0	208800	387480	0
CEX1	#N/A	#N/A	0	131660	382620	158010
FET4	#N/A	#N/A	0	601010	356870	0
CSE1	#N/A	#N/A	0	0	354050	0
BBC1	#N/A	#N/A	0	0	348800	0
CDC53	#N/A	#N/A	0	0	345540	0
ALD5	#N/A	#N/A	0	0	342410	0
AIP1	#N/A	#N/A	0	0	320040	0
SLS1	#N/A	#N/A	0	0	309530	0
RGR1	#N/A	#N/A	0	0	307200	0
TYW1	#N/A	#N/A	0	290610	297340	254410
SIN4	#N/A	#N/A	0	0	290830	0
TOP1	#N/A	#N/A	0	0	272630	0
ATG20	#N/A	#N/A	0	0	242650	0
IRA2	#N/A	#N/A	0	0	242570	229760
CHO2	#N/A	#N/A	0	0	238950	0
PIM1	#N/A	#N/A	0	0	200750	0
EXO84	#N/A	#N/A	0	0	195970	0
YJR027W	#N/A	#N/A	0	0	194810	0
DAK1	#N/A	#N/A	0	0	166480	356270
PTA1	#N/A	#N/A	0	0	149990	0
IRC20	#N/A	#N/A	0	0	147140	0
YOR142W-B	#N/A	#N/A	0	0	144300	47491
PDR12	#N/A	#N/A	0	186290	128410	0
SFB2	#N/A	#N/A	0	0	125870	0
TRM732	#N/A	#N/A	0	179050	107340	0
SNQ2	#N/A	#N/A	0	0	104020	0
FHL1	#N/A	#N/A	0	0	97054	0
SNF2	#N/A	#N/A	0	120580	95591	0
CBF2	#N/A	#N/A	0	0	83788	0
UFD2	#N/A	#N/A	0	0	76733	0
TAO3	#N/A	#N/A	0	0	61700	0
TSC11	#N/A	#N/A	0	0	51414	0
#N/A	#N/A	#N/A	0	432360	0	0
#N/A	#N/A	#N/A	0	1081500	0	0
#N/A	#N/A	#N/A	0	0	0	982800
#N/A	#N/A	#N/A	0	2100700	0	0
#N/A	#N/A	#N/A	0	1138000	0	0
YPR137C-A	#N/A	#N/A	0	1684800	0	0
CDS1	#N/A	#N/A	0	0	0	0
RFS1	#N/A	#N/A	0	0	0	0
TYR1	#N/A	#N/A	0	0	0	0
POP4	#N/A	#N/A	0	0	0	0
YBR259W	#N/A	#N/A	0	0	0	0
KCC4	#N/A	#N/A	0	239150	0	0
LUC7	#N/A	#N/A	0	0	0	0
SEC31	#N/A	#N/A	0	0	0	0
RSM10	#N/A	#N/A	0	0	0	0
KGD2	#N/A	#N/A	0	0	0	0
YDR239C	#N/A	#N/A	0	0	0	0
PPN1	#N/A	#N/A	0	0	0	0
ERG28	#N/A	#N/A	0	0	0	1230400
YGR161W-B	#N/A	#N/A	0	0	0	0
MET10	#N/A	#N/A	0	0	0	0
SMC2	#N/A	#N/A	0	0	0	0
POP6	#N/A	#N/A	0	0	0	0
CCM1	#N/A	#N/A	0	0	0	0
OTU2	#N/A	#N/A	0	0	0	0
YHR097C	#N/A	#N/A	0	343650	0	0
MRPL6	#N/A	#N/A	0	0	0	1014000
RPB3	#N/A	#N/A	0	0	0	0
NOT3	#N/A	#N/A	0	0	0	1154800
YAP5	#N/A	#N/A	0	0	0	0
BIT61	#N/A	#N/A	0	1647500	0	1464100
ERG20	#N/A	#N/A	0	0	0	0
UBP12	#N/A	#N/A	0	202460	0	0
PRP21	#N/A	#N/A	0	0	0	0
CDC11	#N/A	#N/A	0	450900	0	0
LAC1	#N/A	#N/A	0	0	0	1067600
YKL075C	#N/A	#N/A	0	0	0	0
OAC1	#N/A	#N/A	0	0	0	0
SAC1	#N/A	#N/A	0	0	0	0
PTR2	#N/A	#N/A	0	549070	0	0
AAT2	#N/A	#N/A	0	0	0	0
RSC58	#N/A	#N/A	0	0	0	0
CDC42	#N/A	#N/A	0	0	0	1111600
CSR1	#N/A	#N/A	0	0	0	0
AMD1	#N/A	#N/A	0	0	0	0
HXT2	#N/A	#N/A	0	0	0	0
PAI3	#N/A	#N/A	0	0	0	2690200
UBP15	#N/A	#N/A	0	0	0	0
LST8	#N/A	#N/A	0	906310	0	852890
INP52	#N/A	#N/A	0	0	0	0
HCH1	#N/A	#N/A	0	0	0	0
PRS5	#N/A	#N/A	0	0	0	0
PPM2	#N/A	#N/A	0	0	0	0
MOT1	#N/A	#N/A	0	0	0	0
MRP51	#N/A	#N/A	0	0	0	0
PEP4	#N/A	#N/A	0	780110	0	0
SAM3	#N/A	#N/A	0	0	0	0
VMA13	#N/A	#N/A	0	0	0	0
PIS1	#N/A	#N/A	0	0	0	0
RGC1	#N/A	#N/A	0	0	0	0
RRG8	#N/A	#N/A	0	0	0	0
